# Supplementary material for: Complexity in clinical diagnoses of acute exacerbation of chronic obstructive pulmonary disease
Source: BMC Pulm Med. 2023 Aug 14;23:298. doi: 10.1186/s12890-023-02587-1 (PMC10426055; doi:10.1186/s12890-023-02587-1)
Supplement: Supplementary file 1 — Additional file 1. File 1 Study Raw Data. Study raw data used for the analysis was organized into 4 spreadsheets. The first sheet contains data for 267 patients diagnosed with AECOPD as their final diagnosis. The second sheet contains data for 180 patients diagnosed solely with AECOPD. The third sheet contains data for 87 patients diagnosed with both AECOPD and other conditions. Lastly, the fourth sheet contains data for 48 patients who do not have a final diagnosis of AECOPD. [file 12890_2023_2587_MOESM1_ESM.xlsx]

## Sheet: n=267 with AECOPD
Age (at time of screening)	Sex	Smoking history (pack years vs. ND vs. NS (never smoker)	Spirometrically defined COPD? Spirometry on record (Y/N)	Other respiratory conditions - Asthma (Y/N)	Other respiratory conditions - ILD (Y/N)	On oxygen at baseline ? Y/N	O2 in L.	CHF on history (Heart Failure, HFrEF, HFpEF, systolic dysfunction, diastolic dysfunction)	History of CAD. (Atypical angina, CVD, MI, NSTEMI, CAD, ACS)	Subjective increased dyspnea (Y/N)	Subjective increased sputum? (Y/N)	Subjective increased purulence of sputum (Y/N)	Increased cough (Y/N)	Chest tightness (Y/ND)	SPO2% on triage (value)	O2 in triage? (value vs. N vs. high flow (hf)))	Fever - > 38C or less than _36 .. Mentioned anyhwere consult or triage? N vs.Y	Wheeze on exam? Y/N	Puffers given? (Y/N)	Steroids given? (Y/N)	Antibiotics given (Y/N	CXR - pneumothorax? Y/N	CXR - new/possible pleural effusion? Y/N	CXR - Atypical or possible atypical Pneumonia? Y/N	CXR - lobar or possible lobar pneumonia? Y/N	CXR - Pulmonary edemoa or possible pulm edema? Y/N	CXR - concerning for developing infection; "Consider pneumonia"" Y/N	WBC (value)	Blood neutrophils (value )	Eosinophil (value x 10^9)	Venous pCO2 (value) mmHg
78	F	50	0	0	0	0	--	1	0	1	0	0	1	0	95	3	1	1	1	1	1	0	0	0	0	0	0	10.4	9.2	0	63
89	M	35	0	0	0	0	0	0	0	1	1	1	1	0	86	0	0	1	1	1	1	0	0	0	0	0	0	6.2	4.9	0	56
70	F	1	0	0	0	0	0	1	0	1	0	0	0	0	88	1	0	1	1	1	1	0	0	0	0	0	0	9.2	5.16	0.09	45
77	F	50	1	0	0	1	2	0	0	1	1	1	1	0	98	1	0	1	1	1	1	0	0	0	0	0	0	10.4	7.9	0.2	126
62	F	30	1	0	0	1	2	0	0	1	1	1	1	0	92	1	0	0	1	1	1	0	0	0	0	0	0	12.9	9.8	0	88
67	M	90	1	0	0	1	3	1	1	1	1	0	1	0	94	1	0	1	1	1	1	0	0	0	0	0	0	12.6	9.6	0	64
82	F	50	1	0	0	0	0	0	1	1	1	1	1	1	92	0	0	1	1	1	1	0	0	0	0	0	0	16.2	14	0.2	58
57	M	100	0	0	0	0	0	0	0	1	1	1	1	0	87	0	1	1	1	1	1	0	0	1	1	0	1	13.3	8.7	0.3	59
73	F	20	1	0	0	1	3	0	0	1	0	0	0	0	99	1	0	1	1	1	1	0	0	0	0	1	0	9.4	9.1	0	83
78	F	40	1	0	0	1	2	0	0	0	0	0	0	0	94	1	1	0	1	1	1	0	0	0	0	0	0	10.5	8.6	0.1	62
74	F	40	1	0	0	0	0	0	0	1	1	0	1	0	96	1	0	0	1	1	0	0	0	0	0	0	0	8.9	5.8	0.4	59
63	M	50	0	1	0	0	0	0	0	1	1	1	1	0	88	0	1	1	1	1	1	0	0	0	0	0	0	9.7	7.2	0.2	69
59	F	45	1	0	0	0	0	0	0	1	1	0	1	0	99	1	0	1	1	1	1	0	0	0	0	0	0	8.4	5.7	0.2	62
79	F	40	1	0	0	0	0	0	0	1	1	1	1	0	89	0	0	1	1	1	1	0	0	0	0	0	0	7.9	6	0.1	53
84	F	140	0	0	0	1	2	0	0	1	1	0	1	0	95	1	0	1	1	1	1	0	0	0	0	0	0	18.7	12.4	0.1	72
86	M	15	1	0	0	0	0	0	0	1	0	0	1	0	92	0	0	1	1	1	1	0	0	0	0	0	1	5.7	3.4	0.1	40
67	F	50	0	0	0	0	0	1	0	1	1	0	1	1	94	1	0	1	1	1	1	0	0	0	0	0	0	14.3	9.8	0.1	84
65	M	55	1	0	0	0	0	0	0	1	0	0	1	0	94	0	1	1	1	1	1	0	0	0	0	0	0	13.2	10.7	0.1	40
72	M	75	0	0	0	0	0	0	0	1	0	0	1	0	94	1	0	1	1	1	1	0	0	0	0	0	1	13.9	12.2	0	68
82	M	50	0	0	0	0	0	0	0	1	1	1	1	0	84	1	1	0	1	1	1	0	0	0	0	0	0	11.7	10	0	32
73	F	60	1	0	0	0	0	0	0	1	1	1	1	0	97	1	0	1	1	1	1	0	0	0	1	0	1	15.9	13.8	0	44
76	F	50	1	0	0	1	2	0	0	1	0	0	0	0	97	1	1	1	1	1	1	0	1	0	0	0	1	12.8	9.3	0.2	110
82	F	70	1	0	0	1	2	1	0	1	1	1	0	0	91	1	0	1	1	1	1	0	0	0	0	0	0	12.8	10	0	88
62	F	40	1	0	0	1	2.5	1	0	1	1	0	1	0	93	0	0	1	1	1	1	0	0	0	0	0	0	7.4	6.2	0	42
69	M	100	1	0	0	0	0	1	0	1	1	1	1	0	96	1	0	0	1	1	1	0	0	0	0	0	0	21.8	16.7	0.1	110
79	F	30	1	0	0	0	0	0	0	1	1	1	1	0	94	0	0	1	1	1	1	0	0	0	0	0	0	11.4	9	0.2	51
90	M	45	1	0	0	1	2	0	0	1	0	0	0	0	88	0	0	1	1	1	1	0	0	0	0	0	0	29.5	20.37	0	92
58	F	40	0	0	0	0	0	0	0	1	0	0	1	0	91	1	0	1	1	1	1	0	0	0	0	0	0	7.7	5	0.1	61
78	F	40	1	0	0	1	3	1	0	1	0	0	1	0	96	1	1	0	1	1	1	0	0	0	1	0	0	15.2	14.1	0	51
72	F	50	1	0	0	0	0	0	0	1	1	1	1	0	75	0	0	1	1	1	1	0	0	0	0	0	0	7.4	6	0	58
61	F	50	0	0	0	0	0	0	0	1	1	1	1	0	96	0	0	1	1	1	1	0	0	0	0	0	0	8.2	5.1	0.2	29
91	M	30	1	0	0	0	0	0	1	1	1	0	1	0	90	0	0	1	1	1	0	0	1	0	0	0	0	8.8	6.2	0.9	64
78	F	40	1	0	0	1	2	0	0	1	1	1	1	0	95	1	0	0	1	1	0	0	0	0	0	0	0	9	7.8	0	44
72	F	87	0	0	0	0	0	0	0	1	1	1	1	0	88	0	0	0	1	1	0	0	0	0	0	0	0	5.6	4.1	0.1	49
71	F	40	1	0	0	0	0	0	0	1	1	0	1	0	94	0	0	0	1	1	1	0	0	0	0	0	0	13.1	12.1	0	52
61	M	30	0	0	0	0	0	0	0	1	1	1	1	0	95	0	1	1	1	1	1	0	0	0	0	0	0	11.3	9	0	29
72	M	40	1	0	0	1	8	0	1	1	1	0	1	0	93	1	0	0	1	1	1	0	0	0	0	0	0	122.7	1.23	1.18	38
83	M	0	1	0	0	0	0	0	0	1	0	0	0	0	100	1	0	1	1	1	0	0	0	0	0	0	0	5.8	2	0	72
61	F	45	0	0	0	0	0	0	0	1	1	1	1	0	90	0	1	1	1	1	1	0	0	0	1	0	0	9.1	5.9	0	44
62	M	165	1	0	0	1	2	0	0	1	1	1	1	0	75	1	0	1	1	0	1	0	0	0	0	0	0	11.2	8.4	0.3	62
75	F	50	1	0	0	0	0	0	0	1	1	1	1	0	84	0	0	0	1	1	1	0	0	0	0	0	0	7	6.2	0	47
68	F	50	0	0	0	0	0	0	0	1	0	0	0	0	54	0	1	0	1	1	1	0	0	0	0	0	0	26.6	23.11	0	49
77	M	60	1	0	0	0	0	0	0	1	0	0	0	0	88	0	0	1	1	1	1	0	0	0	0	0	0	14.8	12.1	0	50
66	M	200	1	0	0	0	0	0	1	1	1	1	1	1	99	1	1	1	1	1	1	0	0	0	0	0	0	15.4	12.6	0.2	51
69	M	50	0	0	0	0	0	0	0	1	0	0	1	0	97	0	0	1	1	1	0	0	0	0	1	0	0	4.1	2.7	0	39
81	F	55	1	0	0	1	3	0	0	1	0	0	1	0	79	1	1	0	1	1	1	0	0	0	0	0	0	9.8	5.5	0.2	95
83	F	60	1	0	0	0	0	0	0	1	0	0	0	0	89	1	1	0	1	1	1	0	0	0	1	0	0	13.6	12.3	0	75
76	F	48	0	0	0	1	2	0	0	1	1	0	1	0	94	1	0	1	1	1	1	0	1	0	0	0	0	8.5	6.8	0	42
87	M	50	1	0	0	0	0	1	0	1	1	1	1	0	99	1	1	1	1	1	1	0	0	0	1	0	0	6.3	5.3	0.1	48
69	F	10	1	0	0	0	0	0	0	1	1	1	1	1	92	0	0	0	1	1	1	0	0	0	0	0	0	9.8	7.6	0.3	53
64	M	30	0	0	0	0	0	0	0	1	1	1	1	0	99	1	1	1	1	1	1	0	0	0	0	0	0	14.4	12.2	0	64
69	F	50	1	0	0	0	0	0	0	1	1	1	1	0	95	1	0	1	1	1	1	0	0	0	0	0	0	15.1	10.9	0.2	40
77	F	70	1	0	0	0	0	0	0	1	0	0	1	0	91	0	1	1	1	1	1	0	0	0	0	0	0	6.6	4.8	0	40
69	F	10	1	1	0	0	0	1	1	1	0	0	1	0	94	1	0	1	1	1	1	0	1	0	1	0	0	4.9	4	0.1	51
76	M	17	1	0	0	1	2	0	0	1	1	1	1	0	88	1	0	0	1	1	1	0	0	0	0	0	0	16.2	13.9	0.2	90
71	F	50	1	0	0	0	0	0	0	1	1	1	1	0	99	0	1	0	1	1	1	0	0	0	0	0	0	10.3	7.6	0.2	75
69	M	0	0	0	0	0	0	0	0	1	1	1	1	0	93	0	0	0	1	1	1	0	0	0	0	0	0	9	7	0	46
83	F	30	0	0	0	1	3	0	0	1	1	0	1	0	94	1	0	0	1	1	1	0	0	0	1	0	0	6.8	5.2	0.1	109
66	F	40	1	0	0	0	0	0	0	1	0	0	0	0	95	0	0	1	1	1	0	0	0	0	0	0	0	7.6	4	0.1	53
79	F	60	1	0	0	1	2	0	0	1	0	0	0	0	94	1	0	1	1	1	1	0	0	0	0	0	0	7.9	6	0	89
85	M	50	1	1	0	0	0	0	0	1	1	1	1	0	86	0	1	1	1	1	1	0	0	0	1	0	0	9.7	5.6	0	47
60	F	40	1	0	0	0	0	0	1	1	1	1	1	0	85	0	1	1	1	1	1	0	0	0	1	0	0	8.7	5.6	0.1	55
56	F	40	0	0	0	0	0	0	0	1	1	1	0	0	92	1	0	1	1	1	1	0	0	0	1	0	1	10.9	8.5	0	42
66	F	50	0	0	0	0	0	0	0	1	1	0	1	0	88	0	1	1	1	1	1	0	0	0	0	1	0	18.6	14.8	0	30
68	F	30	0	0	0	0	0	0	0	0	0	0	0	0	80	0	1	0	1	1	1	0	1	0	0	1	0	22.9	9.4	1.83	50
64	F	50	0	0	0	0	0	0	0	1	1	0	0	0	84	0	0	1	1	1	1	0	1	0	0	0	0	7	5.3	0.2	65
59	F	30	0	1	0	0	0	0	0	1	1	1	1	0	89	0	0	1	1	1	1	0	0	0	0	0	0	17.3	10.22	3.29	54
67	F	50	0	0	0	0	0	0	0	1	0	1	1	0	88	0	0	1	1	1	0	0	0	0	0	0	0	6.7	4.3	0.6	56
82	F	60	0	0	0	0	0	0	1	1	1	1	1	0	99	0	0	1	1	1	1	0	1	1	0	0	0	6.9	5.7	0	50
91	M	35	0	1	0	0	0	1	1	1	0	0	1	0	90	0	0	1	1	1	1	0	0	0	0	0	0	12.9	10.8	0	41
60	M	25	0	0	0	1	3	0	0	1	0	0	0	0	80	0	0	1	1	1	0	0	0	0	0	0	1	9.6	7.4	0	105
73	M	70	1	0	0	0	0	0	0	1	1	1	0	0	96	1	1	0	1	1	1	0	0	0	0	0	1	10.8	8.7	0	89
92	M	50	1	0	0	0	0	1	0	1	0	0	1	0	93	1	0	0	1	1	1	0	0	0	0	1	1	7.2	6.5	0	49
87	F	50	1	0	0	0	0	1	0	1	1	0	1	0	85	0	0	1	1	1	1	0	0	0	0	0	0	10.9	6.4	0.4	80
70	F	45	0	0	0	0	0	0	0	1	1	1	1	0	55	0	0	0	1	1	0	0	0	0	0	0	0	6.4	4.6	0.2	94
62	M	40	1	0	0	1	2.5	0	0	1	0	0	0	0	53	0	0	0	1	1	1	0	0	0	0	0	0	15.9	12.6	0.1	80
85	M	20	1	0	0	0	0	0	0	1	1	1	1	0	84	0	0	0	1	1	1	0	0	0	0	0	0	5.7	3.7	0.1	42
62	F	50	0	0	0	0	0	0	0	1	1	1	1	0	89	0	1	1	1	1	1	0	0	0	0	0	0	7.7	3.6	0.2	55
83	F	15	1	0	0	0	0	1	1	1	0	0	1	1	99	0	0	1	1	1	1	0	0	0	1	0	0	14.8	13.8	0	52
77	F	30	0	0	0	0	0	1	0	1	1	1	0	0	88	0	0	0	1	1	1	0	0	1	0	0	1	10	2.7	0.2	60
83	F	70	1	0	0	0	0	1	1	1	0	0	0	0	94	0	0	1	0	1	1	0	0	0	1	0	0	14.2	11.5	0.1	51
68	F	20	1	0	0	1	2	0	0	1	0	0	0	0	95	1	0	0	1	1	1	0	0	0	0	0	0	6	4	0.1	104
53	F	10	0	0	0	0	0	0	0	1	0	0	1	0	78	0	0	1	1	1	1	0	0	0	0	0	0	9.6	7.5	0	62
69	F	40	1	0	0	0	0	0	0	1	0	0	0	0	77	0	1	0	1	1	1	0	0	0	0	0	0	9.9	8.9	0	62
81	F	40	1	0	0	0	0	0	0	1	0	0	0	1	92	1	0	1	1	1	1	0	0	0	0	0	0	11.9	7.5	0	48
65	M	1	1	0	0	0	0	0	0	1	1	1	1	0	78	0	0	1	1	1	1	0	0	0	0	0	0	10.7	8.7	0.1	62
76	M	20	1	0	0	0	0	0	0	1	1	1	1	1	97	1	0	1	1	0	1	0	1	0	0	0	1	15.6	12.9	0	52
67	F	55	1	0	0	1	4	0	0	1	1	1	1	1	86	0	0	0	1	1	1	0	0	0	0	0	0	13	7	0.9	87
68	F	44	1	0	0	0	0	0	0	1	1	0	0	0	90	0	0	0	1	1	1	0	0	0	0	0	0	7.4	6.9	0	38
92	F	45	1	0	0	0	0	1	0	1	0	0	1	0	100	0	0	1	1	1	0	0	0	0	0	0	0	14.1	9.62	0	51
85	M	30	1	0	0	0	0	1	0	1	1	1	1	0	89	0	0	1	1	1	1	0	0	0	0	0	0	9.4	6	0.1	50
53	F	50	0	0	0	0	0	0	0	1	1	0	1	0	60	0	0	1	1	1	1	0	0	0	0	0	0	9.2	7	0	63
67	F	40	1	0	0	0	0	0	0	1	0	1	1	0	84	0	0	0	1	1	1	0	0	0	0	0	1	11.8	10.6	0	64
73	F	50	1	0	0	0	0	1	0	1	0	0	1	1	88	0	0	0	1	1	1	0	0	0	0	0	0	4.2	4.8	0	46
70	M	75	1	0	0	0	0	0	0	1	0	0	0	0	86	0	0	1	1	1	1	0	0	0	0	0	0	20.8	18.94	0	50
70	F	20	0	0	0	0	0	0	1	1	0	1	1	0	90	0	0	1	1	1	1	0	0	0	0	0	0	17.5	14	0.2	42
82	F	60	0	0	0	0	0	0	0	1	1	0	1	0	64	0	0	1	1	1	1	0	0	0	0	1	1	13	10.6	0	61
76	F	20	1	0	0	0	0	0	0	1	1	1	1	0	98	1	1	1	1	1	1	0	0	0	0	0	0	14.1	12.86	0	56
66	F	30	1	0	0	0	0	0	0	1	1	0	1	1	87	0	0	1	1	1	1	0	0	0	0	0	0	13.6	9.64	0	38
82	F	56	1	1	0	0	0	1	0	1	1	1	1	0	87	0	0	1	1	1	1	0	0	0	0	0	0	12.5	9.8	0	60
89	F	20	1	0	0	0	0	1	1	1	0	0	1	0	90	0	0	0	1	1	0	0	0	0	0	0	0	3.5	1.1	0.1	54
68	F	20	1	0	0	1	2	0	0	1	0	0	0	0	98	1	0	0	1	0	1	0	0	0	0	0	1	10.3	8	0.3	94
80	F	25	1	1	0	1	3	0	0	1	1	1	1	0	100	1	0	0	1	1	1	0	0	0	0	0	0	8	3.9	0.4	75
68	F	20	0	0	0	1	1	0	0	1	0	0	0	0	93	1	0	0	1	1	1	0	0	0	0	0	0	6	4	0.1	104
75	M	60	1	1	0	0	0	0	0	1	1	1	1	0	91	0	0	0	1	1	1	0	0	1	0	1	1	14.7	12.3	0	50
65	F	60	0	0	0	1	1	1	1	1	0	0	1	0	93	1	1	1	1	1	1	0	1	0	0	0	0	14.3	11.4	1.1	70
59	M	20	0	0	0	0	0	1	1	1	1	1	1	1	95	1	1	1	0	0	1	0	0	0	0	0	0	13.3	10.4	0.1	43
75	M	50	1	0	0	0	0	0	0	1	1	1	1	1	92	0	0	0	1	1	1	0	0	0	0	0	0	16	10	0.1	53
79	F	40	0	0	0	0	0	1	1	1	0	0	0	1	80	0	0	1	1	1	1	0	0	0	0	0	1	7	4.8	0	72
78	F	1	1	1	0	0	0	0	1	1	1	1	0	0	85	0	1	1	0	1	1	0	0	0	0	0	0	10.7	7.6	0.4	44
71	F	50	1	0	0	0	0	0	1	1	1	1	0	1	98	1	0	1	1	1	1	0	0	0	0	0	0	7.8	6.8	0	88
76	F	20	1	0	0	1	5	1	0	1	1	0	0	0	96	1	1	1	1	1	1	0	0	0	0	0	0	16.4	12	0.9	69
53	F	120	1	0	0	0	0	0	0	1	1	1	1	0	98	1	0	0	1	1	1	0	0	0	0	0	0	12.7	9.5	0.1	62
64	M	40	0	1	0	0	0	0	1	1	1	0	0	1	97	1	1	1	1	1	0	0	0	0	0	0	0	8.5	3.4	0.6	39
77	M	50	0	0	0	1	3	0	0	1	0	0	0	0	94	1	0	0	1	1	1	0	1	0	0	0	0	5.8	1.6	0.1	110
72	F	55	0	0	0	0	0	1	1	1	0	0	0	0	100	1	0	0	1	1	0	0	0	0	0	0	0	9	7.5	0.1	44
79	F	64	0	0	0	0	0	0	1	1	0	0	1	0	87	0	1	1	1	1	1	0	0	0	0	0	0	7.7	4.8	0.8	68
80	F	40	1	0	0	0	0	0	1	1	1	1	1	1	99	1	0	1	1	1	1	0	0	0	0	0	0	10.9	8	0	53
91	F	1	1	0	0	1	2	0	0	1	1	1	1	0	70	0	0	1	1	1	1	0	1	0	0	0	1	9.3	7.4	0.1	66
75	F	18	0	0	0	0	0	0	1	1	0	0	1	0	95	0	0	1	1	1	1	0	1	0	0	0	1	15	11.23	0.3	43
73	F	60	1	0	0	1	2	0	1	1	1	0	1	0	84	1	0	1	1	1	1	0	0	0	0	0	0	10.5	8.6	0	68
69	F	55	0	0	0	0	0	0	1	1	1	0	1	1	96	1	0	1	1	1	1	0	0	0	0	0	0	9.7	6.4	0.1	54
69	F	60	0	0	0	1	2	0	0	1	0	0	1	0	91	1	0	1	1	1	0	0	0	0	0	0	0	14.6	11.8	0	62
79	F	60	1	0	0	0	0	1	0	1	1	0	1	0	93	1	0	1	1	1	1	0	0	0	0	0	0	8.4	6.2	0.1	56
74	M	15	1	0	0	1	2	0	1	0	0	0	0	0	97	1	1	1	1	1	1	0	0	0	0	0	0	8.8	6.3	0.4	69
81	F	60	1	0	0	0	0	0	0	1	1	1	1	0	85	0	0	1	1	1	1	0	0	0	0	0	0	17.2	13.2	0.1	50
70	F	50	1	0	0	0	0	0	1	1	0	0	0	0	98	1	0	0	1	1	0	0	0	0	0	0	0	11.3	8.4	0.1	55
72	F	48	1	0	0	1	2	1	1	1	1	1	0	0	95	1	0	0	1	1	0	0	0	0	0	0	0	9.8	8	0.1	50
69	M	100	1	0	0	1	4	1	1	1	0	0	0	1	99	1	1	0	1	1	0	0	0	0	0	0	0	6.9	5.1	0.2	56
63	F	50	1	0	0	0	0	0	1	1	1	1	1	1	96	1	0	0	1	1	0	0	0	0	0	0	0	9.2	5	0.8	39
80	M	10	0	0	0	1	4	1	1	1	1	0	0	0	94	1	0	0	0	0	0	0	1	0	0	0	0	4.2	2.2	0.3	64
65	M	50	1	0	0	1	2.5	1	1	1	0	1	1	0	93	0	0	0	1	1	1	0	0	0	0	0	0	15.8	13.2	0	63
76	M	140	1	0	0	1	2	0	1	1	1	1	1	0	89	1	0	0	1	1	1	0	0	0	1	0	0	7.5	6.7	0	54
69	F	50	1	0	0	0	0	0	1	1	1	0	1	0	88	0	0	1	1	1	1	0	0	0	0	0	0	12.4	9.5	0	60
75	F	50	1	0	0	0	0	1	1	1	0	0	0	0	95	0	0	1	1	1	0	0	1	0	0	0	0	5.6	4.1	0	35
74	M	26	1	0	0	0	0	0	0	1	0	0	1	1	92	0	0	1	1	1	1	0	0	0	0	1	0	9.8	7.4	0.6	56
70	M	31	1	0	0	1	8	0	1	1	0	0	1	0	96	1	0	1	1	1	0	0	0	0	0	0	0	4.4	3	0.1	41
77	F	63	1	0	0	0	0	0	1	1	1	1	1	0	99	0	0	1	1	1	1	0	0	0	0	0	0	6.3	4.5	0.2	34
75	F	50	1	0	0	1	4	0	1	1	0	0	0	0	85	1	0	0	1	1	0	0	0	0	1	0	0	8	5.2	0.2	62
57	F	1	1	0	0	1	3	0	1	1	1	1	1	0	94	1	0	1	1	1	1	0	1	0	0	0	0	7.8	6.1	0.2	93
63	M	15	1	0	0	0	0	0	0	1	1	0	0	1	99	1	1	1	1	1	1	0	0	0	0	1	0	7.2	5.6	0.2	84
71	F	53	1	0	0	0	0	0	0	1	0	0	0	0	83	0	0	0	1	1	0	0	0	0	0	0	0	5.1	3.8	0	61
82	M	40	1	0	0	1	4	0	0	1	1	1	1	0	93	1	0	1	1	1	1	0	0	0	0	0	0	13.8	12	0	60
91	M	50	0	0	0	0	0	0	0	1	1	0	1	0	96	1	1	0	1	1	1	0	0	0	0	0	0	6.2	4.9	0	55
60	F	10	1	0	0	0	0	0	1	1	0	0	1	0	89	0	0	0	1	1	0	0	0	0	0	0	0	2.6	2	0	31
80	M	40	0	0	0	0	0	1	1	1	1	1	1	0	95	1	0	1	1	1	1	0	1	0	1	0	1	12.2	11	0	45
72	M	50	1	0	0	1	1	0	0	1	1	1	1	0	93	1	0	1	1	1	1	0	0	0	0	0	1	10.7	10.1	0	54
66	M	50	1	0	0	1	4	0	0	1	0	0	0	0	95	1	0	0	1	1	0	0	0	0	0	0	1	8.7	8.3	0	62
64	M	40	1	0	0	0	0	0	0	1	1	0	1	1	93	1	0	1	1	1	1	0	0	0	0	0	0	5.8	5	0.3	50
73	M	20	1	0	0	0	0	0	0	1	1	0	1	0	93	0	0	1	1	1	0	0	0	0	0	0	0	6.6	4.1	0.3	58
77	F	63	1	0	0	0	0	0	1	1	1	1	1	0	99	0	0	1	1	1	1	0	0	0	0	0	0	6.3	4.5	0.2	34
68	M	74	1	0	0	0	0	0	0	1	0	0	0	0	88	0	0	1	1	1	1	0	1	0	0	0	1	15.1	9.8	0.1	58
58	M	40	1	0	0	0	0	0	0	1	0	1	1	0	93	1	1	0	1	1	1	0	0	0	0	0	0	6.9	5.6	0	54
55	F	40	1	0	0	0	0	0	1	1	1	1	1	0	85	0	0	0	1	1	1	0	0	0	0	0	1	4.5	4	0	57
53	F	30	1	0	0	0	0	1	0	1	0	0	1	0	100	1	1	0	1	1	1	0	0	0	0	0	0	11.7	9.9	0	53
66	F	50	1	0	0	1	1	0	0	1	1	1	1	0	94	1	0	1	1	1	1	0	0	0	0	0	0	17.7	14.3	0	50
52	F	42	1	1	0	0	0	0	0	1	0	0	1	0	92	1	0	0	1	1	0	0	0	0	0	0	0	14.3	7.9	0	59
70	M	60	1	0	0	0	0	0	1	1	1	0	1	0	87	0	0	1	1	1	1	0	0	0	0	0	0	9	6	0.1	62
70	F	25	1	1	0	0	0	0	1	1	1	1	1	0	90	0	0	1	1	1	1	0	0	0	0	0	1	9.2	7	0.1	38
70	M	70	1	0	0	1	2	0	0	1	0	0	1	0	92	1	0	1	1	1	1	0	0	0	0	0	0	8.6	5.1	0.6	53
64	M	40	1	0	0	0	0	0	0	1	1	1	0	1	83	0	0	0	1	1	1	0	0	0	0	0	0	9.4	6.1	0.2	66
72	M	50	1	0	0	0	0	0	0	1	1	1	1	0	93	1	1	1	1	1	1	0	0	0	1	0	1	12.6	8	0.1	42
58	M	30	1	0	0	0	0	0	0	1	1	0	1	0	83	0	0	0	1	1	1	0	0	0	0	0	1	7.8	5.5	0.3	62
58	F	40	1	0	0	1	3	0	0	1	0	0	0	0	95	1	0	0	1	1	0	0	0	0	0	0	0	8	4.8	0.2	65
61	M	35	1	0	0	0	0	0	0	1	1	1	1	0	97	1	0	1	1	1	1	0	0	0	0	0	0	8.3	5.6	0	55
68	M	25	1	0	0	1	2	0	0	1	1	0	0	0	96	1	0	0	1	1	1	0	0	0	0	0	0	7.2	4.9	0.3	110
70	M	40	1	1	0	0	0	0	0	1	1	0	1	0	95	1	0	0	1	1	1	0	0	0	0	0	0	7.6	2.7	0.1	49
61	F	45	1	1	0	0	0	0	0	1	0	0	1	0	86	1	0	1	1	1	1	0	0	0	0	0	0	7.6	4.3	0.1	83
53	M	50	1	0	0	0	0	0	0	1	1	1	1	1	78	0	0	1	1	1	1	0	0	0	0	0	0	9.8	7.4	0	63
65	F	25	1	0	0	0	0	0	1	1	1	1	1	0	96	0	0	0	1	1	1	0	0	0	0	0	0	8.8	5.1	0.9	55
57	F	40	1	0	0	0	0	0	0	1	0	0	0	0	94	0	0	1	1	1	0	0	0	0	0	0	0	13.8	10	0.3	53
55	M	50	1	1	0	0	0	0	0	1	1	1	0	0	94	1	0	0	1	1	1	0	0	0	0	0	0	9.1	5.7	0.5	72
68	F	55	1	0	0	0	0	0	1	1	1	1	1	0	77	0	1	1	1	1	1	0	0	0	1	0	1	13.7	10.7	0.1	49
70	F	50	1	0	0	1	2	1	0	1	1	1	0	0	93	1	0	0	1	1	1	0	0	0	0	0	0	10.6	7.3	0.1	56
77	F	60	1	0	0	0	0	0	0	1	0	0	0	0	97	1	0	0	1	1	0	0	0	0	0	0	0	12.6	7.6	0.2	57
77	F	58	1	0	1	0	0	1	0	1	1	0	0	0	93	1	0	1	1	1	1	0	1	0	0	0	0	16.3	14.5	0.2	56
72	F	15	1	0	0	1	2	0	0	1	0	0	0	0	92	1	0	1	1	1	0	0	0	0	0	0	0	11	9.8	0	51
52	F	30	1	1	0	0	0	0	0	1	1	1	1	0	98	1	0	1	1	1	1	0	0	0	0	0	0	8.8	7.8	0	44
76	F	30	1	0	0	1	2	1	1	1	1	1	1	0	96	1	0	1	1	1	1	0	0	0	0	0	0	13.1	10.6	0	62
75	F	45	1	1	0	0	0	0	1	1	0	0	1	1	92	0	0	0	1	1	1	0	0	0	0	0	0	14.4	11.2	0	42
90	M	10	1	0	0	0	0	0	1	1	1	1	1	0	90	1	0	1	1	1	1	0	0	0	0	0	1	36.7	4.04	0	56
54	M	5	1	0	0	1	4	0	0	1	1	1	1	0	95	1	1	1	1	1	1	0	0	0	1	0	0	11.6	9.6	0.1	56
81	M	50	0	0	0	0	0	0	0	1	1	1	1	0	100	1	0	1	1	1	1	0	0	0	1	0	1	22.6	19.39	0	43
81	M	50	0	0	0	0	0	0	0	1	1	1	1	0	78	0	0	1	1	1	1	0	1	1	1	0	0	14.7	12.9	0.1	101
88	M	40	0	0	0	1	4	0	0	1	0	0	1	0	90	1	0	1	1	1	1	0	0	0	0	0	0	7.8	6.6	0	76
52	F	45	0	0	0	1	3	0	0	1	1	1	1	0	87	0	0	0	1	1	1	0	0	0	0	0	0	15.1	11.4	0.1	50
78	F	40	1	0	0	0	0	0	0	1	0	0	1	0	88	0	1	1	1	1	1	0	0	0	1	0	1	12.7	11	0	62
52	F	20	0	0	0	0	0	0	0	1	0	0	0	0	70	0	0	0	1	1	1	0	0	0	1	0	1	16.1	13.1	0.2	67
84	F	50	1	0	0	0	0	0	0	1	0	0	1	0	79	0	0	1	1	1	1	0	0	0	0	0	0	11.3	9.7	0.1	61
76	M	33	0	0	0	0	0	1	1	1	1	1	1	1	99	1	0	1	1	1	1	0	0	0	1	0	1	3.9	2.8	0	59
70	F	20	1	0	0	0	0	0	0	1	0	0	1	0	68	0	0	1	1	1	1	0	0	0	1	0	0	8.5	5.5	0.4	69
77	F	30	0	0	0	0	0	1	0	0	1	1	1	0	81	0	0	1	1	1	1	0	0	0	0	0	0	16.2	14.7	0	53
73	F	25	1	0	0	0	0	0	0	1	1	1	1	0	92	1	0	0	1	1	1	0	0	1	0	0	0	18.9	16.6	0	53
65	F	100	0	0	0	0	0	1	1	1	0	0	1	0	66	0	0	1	1	1	1	0	0	0	0	0	1	9.2	7.6	0	102
93	F	0	0	0	0	0	0	0	1	1	0	0	1	0	89	0	0	1	1	1	1	0	0	0	1	0	1	11.7	8.8	0.1	60
85	M	30	0	0	0	0	0	1	0	1	1	1	1	0	90	0	0	1	1	1	1	0	0	0	1	0	0	7.4	5.7	0.2	55
78	M	20	0	0	0	0	0	1	0	1	1	0	1	0	89	0	0	1	1	1	1	0	0	0	0	0	1	8.5	6	0.8	65
88	M	31	1	0	0	0	0	0	0	1	1	1	1	0	82	0	0	0	1	1	1	0	0	0	1	0	0	7.4	6.4	0	46
83	M	60	1	0	1	0	0	1	1	1	0	0	1	0	96	1	0	1	0	0	0	0	0	0	0	1	0	8.2	7	0	40
53	F	72	0	0	0	1	2	1	0	1	1	1	1	0	92	1	0	1	1	1	1	0	0	0	1	1	0	7.5	3.6	0.2	51
81	M	50	0	0	0	0	0	0	0	1	1	0	1	0	100	1	0	1	1	1	1	0	0	0	1	0	1	22.6	19.39	0	43
76	M	60	0	0	0	0	0	0	1	1	0	0	0	0	90	0	1	1	1	1	1	0	0	0	1	0	0	0.8	0.3	0	44
55	F	35	0	0	0	0	0	0	0	1	1	1	1	0	89	0	0	0	1	0	1	0	0	0	0	0	1	17.3	10.8	0.2	49
78	M	40	1	1	0	0	0	0	0	1	1	1	1	0	80	0	1	1	1	1	1	0	0	0	0	0	0	16	5.77	0	60
67	M	35	0	0	0	1	3	0	0	1	1	1	1	0	92	1	0	1	1	1	1	0	0	0	0	0	1	13.4	11	0.1	56
67	F	50	0	0	0	0	0	0	0	1	1	1	1	0	94	0	0	1	1	1	1	0	1	0	1	0	1	6.5	4.8	0	45
59	M	40	0	0	0	0	0	0	0	1	1	1	1	0	86	0	0	1	1	1	1	0	0	0	0	0	0	10.6	7.3	0.2	76
57	F	30	1	0	0	0	0	0	0	1	1	1	1	0	91	0	0	0	1	1	1	0	0	0	1	0	1	10.8	7.8	0.1	64
51	F	15	0	0	0	0	0	0	0	1	1	1	1	0	90	0	0	1	1	1	1	0	0	0	0	0	0	9.5	4.27	0	49
79	M	40	1	0	0	0	0	1	0	1	1	1	1	0	93	0	0	0	1	1	1	0	1	0	1	0	0	7.5	5.3	0.2	49
86	F	32	1	0	0	0	0	0	1	1	0	0	0	1	82	0	0	0	1	1	1	0	0	0	0	0	1	8	5.6	0.2	71
79	F	120	0	0	0	0	0	1	0	1	0	1	1	0	87	0	0	0	1	1	1	0	0	0	1	1	1	13.2	9.3	0	33
83	M	25	1	0	0	0	0	0	1	1	1	1	1	0	83	0	1	0	1	1	1	1	0	0	0	0	1	15.2	13.3	0	48
78	F	1	1	0	0	0	0	0	0	1	1	1	1	0	92	0	1	1	1	1	1	0	0	0	0	0	1	15.6	10.63	0.16	41
77	M	50	1	0	0	0	0	0	0	1	1	1	1	0	85	0	0	1	1	1	1	0	0	0	0	0	0	11.5	7.1	0.1	57
80	F	60	1	0	0	0	0	0	0	1	0	0	0	0	79	0	0	1	1	1	1	0	0	0	0	0	0	7	5.1	0.2	65
69	M	48	1	0	0	0	0	0	0	1	1	1	1	0	87	0	0	0	1	1	1	0	0	0	0	0	1	18.6	16.2	0	44
68	F	45	1	1	0	0	0	0	0	1	1	1	0	0	87	0	1	1	1	1	1	0	0	0	1	0	0	9.8	7.71	0	37
60	M	40	1	0	0	0	0	0	0	1	1	1	1	0	92	1	0	1	1	1	1	0	0	0	0	0	1	14.1	10.7	0	59
54	M	1	1	0	0	0	0	0	0	0	1	1	1	0	80	0	0	1	1	1	1	0	1	0	0	0	1	13.5	11.1	0	94
75	F	1	0	0	0	0	0	1	1	1	0	0	0	1	88	0	0	0	1	0	1	0	0	0	1	0	0	8.7	7.1	0.2	58
71	M	50	1	0	0	0	0	1	0	1	0	0	0	0	92	1	0	1	1	1	1	0	1	0	0	1	0	7.6	5.7	0	67
76	M	35	1	0	0	1	3	0	0	1	1	1	1	0	91	1	0	1	1	1	1	0	0	0	0	0	1	3.6	1.6	0	61
76	F	30	1	0	0	1	3	0	1	1	0	0	0	0	97	1	0	0	1	1	1	0	0	0	0	0	0	7.5	7.1	0	52
92	M	20	1	0	0	0	0	1	0	1	0	0	1	0	97	1	0	0	1	1	1	0	0	1	0	0	1	22.3	20.1	0	40
59	M	35	0	0	0	0	0	0	0	1	0	0	1	0	95	0	0	0	1	1	1	0	0	0	0	0	1	8.4	6.3	0.1	51
65	M	80	1	0	0	0	0	0	1	1	1	1	1	0	82	0	0	0	1	1	1	0	1	1	0	0	1	3.9	2.7	0	78
81	F	30	1	0	0	0	0	0	0	1	1	1	0	0	100	1	0	0	0	0	0	0	1	0	1	0	0	5.7	4.8	0	60
78	M	146	0	0	0	0	0	0	1	1	1	0	1	0	88	0	0	1	1	1	1	0	1	0	1	0	1	18.1	8.8	0.4	54
94	F	1	0	0	0	0	0	1	0	1	0	0	1	0	93	1	0	1	1	1	1	0	0	0	1	0	1	12.6	10.4	0	68
91	M	1	1	0	0	1	3	1	0	1	1	0	1	0	100	1	0	1	1	1	1	0	0	0	1	0	0	7.3	5.8	0.3	54
64	M	1	1	0	0	1	1	0	0	1	0	0	0	0	95	1	0	1	1	1	1	0	0	0	1	0	0	16.3	14.1	0	50
87	F	0	1	0	0	0	0	0	0	1	0	1	1	0	95	1	1	1	1	1	1	0	0	0	1	0	0	35	27	0	36
60	M	1	1	0	0	0	0	1	0	1	1	1	1	0	88	0	0	0	1	1	1	0	0	0	1	0	1	10.9	7.4	0.1	52
67	M	1	1	0	0	1	2.5	0	0	1	1	1	1	1	96	1	0	1	1	1	1	0	0	0	1	0	1	20.6	16	0.7	72
81	F	40	1	0	0	0	0	0	0	1	1	1	1	0	95	1	1	1	1	1	1	0	1	0	1	0	1	16.3	16.6	0	33
59	M	40	1	0	0	0	0	1	0	1	1	1	1	0	88	0	1	0	1	1	1	0	0	0	0	0	0	9.8	8.6	0	70
87	F	1	0	1	0	0	0	0	0	1	1	0	1	0	94	0	0	1	1	1	1	0	0	0	0	0	1	9.4	8.3	0	33
60	M	20	0	0	0	0	0	0	0	0	0	0	0	0	91	0	1	0	1	1	1	0	0	0	1	0	0	10.9	7.8	0.4	60
68	M	40	1	0	0	0	0	0	1	1	1	1	1	0	94	0	0	0	1	1	1	0	0	0	0	0	0	16	10.9	0.7	51
71	F	56	1	0	0	1	3	1	1	1	1	1	1	0	92	1	0	1	1	1	1	0	1	0	0	1	0	13.3	9.1	0.4	43
82	M	65	0	0	0	0	0	0	1	1	0	0	0	0	89	0	0	1	1	1	1	0	0	0	0	1	0	5.1	4.4	0.2	43
79	F	65	0	0	0	1	3	0	1	1	1	0	1	0	95	1	1	1	1	1	1	0	0	0	0	0	0	9	7.4	0.2	51
73	M	30	0	0	0	0	0	1	1	1	0	0	0	0	80	0	1	1	1	1	1	0	0	0	0	1	1	25.6	21.5	0.1	52
62	F	50	0	0	0	0	0	0	1	1	0	0	0	1	99	0	0	1	1	1	0	0	0	0	0	0	0	5.5	3.7	0.3	51
88	M	76	0	0	0	1	2	0	1	1	0	0	0	0	84	1	0	1	1	1	1	0	1	0	1	0	0	19.5	16.9	0	53
78	F	20	0	0	0	1	3	0	1	1	1	1	1	1	93	1	1	1	1	1	1	0	1	0	0	1	0	6.4	4.9	0	55
71	M	54	1	0	0	1	10	0	1	1	1	0	1	0	80	1	1	1	1	1	1	0	1	0	0	0	0	15.8	13.8	0	51
81	M	75	1	0	0	1	2	0	0	1	0	0	0	0	91	1	1	1	1	1	1	0	1	0	1	0	1	15.6	13.6	0.1	51
80	F	31	0	0	0	0	0	1	1	1	1	1	1	0	84	0	1	1	1	1	1	0	1	0	1	0	0	16	11.8	0.5	53
56	M	36	0	0	0	0	0	0	0	1	0	0	0	0	85	0	1	0	1	1	1	0	0	0	1	0	0	12.9	10.3	0	55
78	F	60	1	0	0	0	0	0	1	1	1	0	0	0	95	1	0	1	1	1	0	0	0	0	0	0	0	6.6	3.4	0.1	42
70	F	55	1	0	0	0	0	1	1	1	1	1	1	0	93	0	0	1	1	1	1	0	0	0	0	0	0	8	5.6	0	57
75	F	50	1	0	0	0	0	1	1	1	0	0	1	0	95	0	0	0	1	1	1	0	0	0	1	0	0	14.7	12.2	0	40
97	F	35	0	0	0	1	0	0	1	1	1	1	1	0	92	0	1	1	1	1	1	0	1	0	0	1	0	11.2	9.4	0	63
65	F	45	1	0	0	0	0	0	0	1	1	1	1	0	91	0	0	0	1	1	1	0	0	0	0	0	1	11.3	9.6	0	49
71	M	100	1	0	0	1	7	1	1	1	0	0	0	0	96	1	1	1	1	1	1	0	0	0	1	0	0	17.4	14	0.2	45
81	M	0	1	0	0	1	1	1	0	1	1	0	1	0	95	1	0	1	1	1	1	0	0	0	1	0	1	15	13.2	0	72
62	M	15	1	0	0	0	0	0	1	1	0	0	0	0	92	0	1	0	1	1	1	0	0	0	1	0	0	14.7	12.9	0.1	44
62	F	46	1	0	0	0	0	0	0	1	0	0	1	0	96	1	0	0	1	1	1	0	1	0	1	0	1	7.5	5.6	0.1	41
64	F	40	0	1	0	0	0	0	0	1	1	0	1	0	95	1	0	1	1	1	1	0	0	0	1	0	0	16.4	14.2	0	59
89	F	34	0	0	0	0	0	0	1	1	1	1	1	0	100	1	1	1	1	1	1	0	0	0	0	0	0	12.3	8.3	0.2	59
63	F	40	1	0	0	0	0	0	0	1	0	0	1	0	95	1	1	0	1	1	1	0	0	0	0	0	1	15.2	13	0	56
73	F	50	1	0	0	1	4	0	0	1	0	1	1	1	84	1	0	1	1	1	1	0	1	0	0	0	1	13.9	11.1	0.2	91
72	F	50	1	0	0	0	0	0	0	1	1	1	1	1	90	0	1	0	1	1	1	0	0	0	1	0	1	13.3	11.4	0	38
59	M	45	1	0	0	0	0	1	0	1	1	1	1	0	84	0	0	1	1	1	1	0	0	0	0	0	0	8.3	6.7	0.1	54
77	F	50	1	0	0	0	0	1	0	1	1	1	1	0	91	0	0	1	1	1	1	0	0	0	1	0	0	15	11.8	0.1	43

## Sheet: n=180 with AECOPD alone
Age (at time of screening)	Sex	Smoking history (pack years vs. ND vs. NS (never smoker)	Spirometrically defined COPD? Spirometry on record (Y/N)	Other respiratory conditions - Asthma (Y/N)	Other respiratory conditions - ILD (Y/N)	On oxygen at baseline ? Y/N	O2 in L.	CHF on history (Heart Failure, HFrEF, HFpEF, systolic dysfunction, diastolic dysfunction)	History of CAD. (Atypical angina, CVD, MI, NSTEMI, CAD, ACS)	Subjective increased dyspnea (Y/N)	Subjective increased sputum? (Y/N)	Subjective increased purulence of sputum (Y/N)	Increased cough (Y/N)	Chest tightness (Y/ND)	SPO2% on triage (value)	O2 in triage? (value vs. N vs. high flow (hf)))	Fever - > 38C or less than _36 .. Mentioned anyhwere consult or triage? N vs.Y	Wheeze on exam? Y/N	Puffers given? (Y/N)	Steroids given? (Y/N)	Antibiotics given (Y/N	CXR - pneumothorax? Y/N	CXR - new/possible pleural effusion? Y/N	CXR - Atypical or possible atypical Pneumonia? Y/N	CXR - lobar or possible lobar pneumonia? Y/N	CXR - Pulmonary edemoa or possible pulm edema? Y/N	CXR - concerning for developing infection; "Consider pneumonia"" Y/N	WBC (value)	Blood neutrophils (value )	Eosinophil (value x 10^9)	Venous pCO2 (value) mmHg
78	F	50	0	0	0	0	--	1	0	1	0	0	1	0	95	3	1	1	1	1	1	0	0	0	0	0	0	10.4	9.2	0	63
89	M	35	0	0	0	0	0	0	0	1	1	1	1	0	86	0	0	1	1	1	1	0	0	0	0	0	0	6.2	4.9	0	56
70	F	1	0	0	0	0	0	1	0	1	0	0	0	0	88	1	0	1	1	1	1	0	0	0	0	0	0	9.2	5.16	0.09	45
77	F	50	1	0	0	1	2	0	0	1	1	1	1	0	98	1	0	1	1	1	1	0	0	0	0	0	0	10.4	7.9	0.2	126
62	F	30	1	0	0	1	2	0	0	1	1	1	1	0	92	1	0	0	1	1	1	0	0	0	0	0	0	12.9	9.8	0	88
67	M	90	1	0	0	1	3	1	1	1	1	0	1	0	94	1	0	1	1	1	1	0	0	0	0	0	0	12.6	9.6	0	64
82	F	50	1	0	0	0	0	0	1	1	1	1	1	1	92	0	0	1	1	1	1	0	0	0	0	0	0	16.2	14	0.2	58
57	M	100	0	0	0	0	0	0	0	1	1	1	1	0	87	0	1	1	1	1	1	0	0	1	1	0	1	13.3	8.7	0.3	59
73	F	20	1	0	0	1	3	0	0	1	0	0	0	0	99	1	0	1	1	1	1	0	0	0	0	1	0	9.4	9.1	0	83
78	F	40	1	0	0	1	2	0	0	0	0	0	0	0	94	1	1	0	1	1	1	0	0	0	0	0	0	10.5	8.6	0.1	62
74	F	40	1	0	0	0	0	0	0	1	1	0	1	0	96	1	0	0	1	1	0	0	0	0	0	0	0	8.9	5.8	0.4	59
63	M	50	0	1	0	0	0	0	0	1	1	1	1	0	88	0	1	1	1	1	1	0	0	0	0	0	0	9.7	7.2	0.2	69
59	F	45	1	0	0	0	0	0	0	1	1	0	1	0	99	1	0	1	1	1	1	0	0	0	0	0	0	8.4	5.7	0.2	62
79	F	40	1	0	0	0	0	0	0	1	1	1	1	0	89	0	0	1	1	1	1	0	0	0	0	0	0	7.9	6	0.1	53
84	F	140	0	0	0	1	2	0	0	1	1	0	1	0	95	1	0	1	1	1	1	0	0	0	0	0	0	18.7	12.4	0.1	72
86	M	15	1	0	0	0	0	0	0	1	0	0	1	0	92	0	0	1	1	1	1	0	0	0	0	0	1	5.7	3.4	0.1	40
67	F	50	0	0	0	0	0	1	0	1	1	0	1	1	94	1	0	1	1	1	1	0	0	0	0	0	0	14.3	9.8	0.1	84
65	M	55	1	0	0	0	0	0	0	1	0	0	1	0	94	0	1	1	1	1	1	0	0	0	0	0	0	13.2	10.7	0.1	40
72	M	75	0	0	0	0	0	0	0	1	0	0	1	0	94	1	0	1	1	1	1	0	0	0	0	0	1	13.9	12.2	0	68
82	M	50	0	0	0	0	0	0	0	1	1	1	1	0	84	1	1	0	1	1	1	0	0	0	0	0	0	11.7	10	0	32
73	F	60	1	0	0	0	0	0	0	1	1	1	1	0	97	1	0	1	1	1	1	0	0	0	1	0	1	15.9	13.8	0	44
76	F	50	1	0	0	1	2	0	0	1	0	0	0	0	97	1	1	1	1	1	1	0	1	0	0	0	1	12.8	9.3	0.2	110
82	F	70	1	0	0	1	2	1	0	1	1	1	0	0	91	1	0	1	1	1	1	0	0	0	0	0	0	12.8	10	0	88
62	F	40	1	0	0	1	2.5	1	0	1	1	0	1	0	93	0	0	1	1	1	1	0	0	0	0	0	0	7.4	6.2	0	42
69	M	100	1	0	0	0	0	1	0	1	1	1	1	0	96	1	0	0	1	1	1	0	0	0	0	0	0	21.8	16.7	0.1	110
79	F	30	1	0	0	0	0	0	0	1	1	1	1	0	94	0	0	1	1	1	1	0	0	0	0	0	0	11.4	9	0.2	51
90	M	45	1	0	0	1	2	0	0	1	0	0	0	0	88	0	0	1	1	1	1	0	0	0	0	0	0	29.5	20.37	0	92
58	F	40	0	0	0	0	0	0	0	1	0	0	1	0	91	1	0	1	1	1	1	0	0	0	0	0	0	7.7	5	0.1	61
78	F	40	1	0	0	1	3	1	0	1	0	0	1	0	96	1	1	0	1	1	1	0	0	0	1	0	0	15.2	14.1	0	51
72	F	50	1	0	0	0	0	0	0	1	1	1	1	0	75	0	0	1	1	1	1	0	0	0	0	0	0	7.4	6	0	58
61	F	50	0	0	0	0	0	0	0	1	1	1	1	0	96	0	0	1	1	1	1	0	0	0	0	0	0	8.2	5.1	0.2	29
91	M	30	1	0	0	0	0	0	1	1	1	0	1	0	90	0	0	1	1	1	0	0	1	0	0	0	0	8.8	6.2	0.9	64
78	F	40	1	0	0	1	2	0	0	1	1	1	1	0	95	1	0	0	1	1	0	0	0	0	0	0	0	9	7.8	0	44
72	F	87	0	0	0	0	0	0	0	1	1	1	1	0	88	0	0	0	1	1	0	0	0	0	0	0	0	5.6	4.1	0.1	49
71	F	40	1	0	0	0	0	0	0	1	1	0	1	0	94	0	0	0	1	1	1	0	0	0	0	0	0	13.1	12.1	0	52
61	M	30	0	0	0	0	0	0	0	1	1	1	1	0	95	0	1	1	1	1	1	0	0	0	0	0	0	11.3	9	0	29
72	M	40	1	0	0	1	8	0	1	1	1	0	1	0	93	1	0	0	1	1	1	0	0	0	0	0	0	122.7	1.23	1.18	38
83	M	0	1	0	0	0	0	0	0	1	0	0	0	0	100	1	0	1	1	1	0	0	0	0	0	0	0	5.8	2	0	72
61	F	45	0	0	0	0	0	0	0	1	1	1	1	0	90	0	1	1	1	1	1	0	0	0	1	0	0	9.1	5.9	0	44
62	M	165	1	0	0	1	2	0	0	1	1	1	1	0	75	1	0	1	1	0	1	0	0	0	0	0	0	11.2	8.4	0.3	62
75	F	50	1	0	0	0	0	0	0	1	1	1	1	0	84	0	0	0	1	1	1	0	0	0	0	0	0	7	6.2	0	47
68	F	50	0	0	0	0	0	0	0	1	0	0	0	0	54	0	1	0	1	1	1	0	0	0	0	0	0	26.6	23.11	0	49
77	M	60	1	0	0	0	0	0	0	1	0	0	0	0	88	0	0	1	1	1	1	0	0	0	0	0	0	14.8	12.1	0	50
66	M	200	1	0	0	0	0	0	1	1	1	1	1	1	99	1	1	1	1	1	1	0	0	0	0	0	0	15.4	12.6	0.2	51
69	M	50	0	0	0	0	0	0	0	1	0	0	1	0	97	0	0	1	1	1	0	0	0	0	1	0	0	4.1	2.7	0	39
81	F	55	1	0	0	1	3	0	0	1	0	0	1	0	79	1	1	0	1	1	1	0	0	0	0	0	0	9.8	5.5	0.2	95
83	F	60	1	0	0	0	0	0	0	1	0	0	0	0	89	1	1	0	1	1	1	0	0	0	1	0	0	13.6	12.3	0	75
76	F	48	0	0	0	1	2	0	0	1	1	0	1	0	94	1	0	1	1	1	1	0	1	0	0	0	0	8.5	6.8	0	42
87	M	50	1	0	0	0	0	1	0	1	1	1	1	0	99	1	1	1	1	1	1	0	0	0	1	0	0	6.3	5.3	0.1	48
69	F	10	1	0	0	0	0	0	0	1	1	1	1	1	92	0	0	0	1	1	1	0	0	0	0	0	0	9.8	7.6	0.3	53
64	M	30	0	0	0	0	0	0	0	1	1	1	1	0	99	1	1	1	1	1	1	0	0	0	0	0	0	14.4	12.2	0	64
69	F	50	1	0	0	0	0	0	0	1	1	1	1	0	95	1	0	1	1	1	1	0	0	0	0	0	0	15.1	10.9	0.2	40
77	F	70	1	0	0	0	0	0	0	1	0	0	1	0	91	0	1	1	1	1	1	0	0	0	0	0	0	6.6	4.8	0	40
69	F	10	1	1	0	0	0	1	1	1	0	0	1	0	94	1	0	1	1	1	1	0	1	0	1	0	0	4.9	4	0.1	51
76	M	17	1	0	0	1	2	0	0	1	1	1	1	0	88	1	0	0	1	1	1	0	0	0	0	0	0	16.2	13.9	0.2	90
71	F	50	1	0	0	0	0	0	0	1	1	1	1	0	99	0	1	0	1	1	1	0	0	0	0	0	0	10.3	7.6	0.2	75
69	M	0	0	0	0	0	0	0	0	1	1	1	1	0	93	0	0	0	1	1	1	0	0	0	0	0	0	9	7	0	46
83	F	30	0	0	0	1	3	0	0	1	1	0	1	0	94	1	0	0	1	1	1	0	0	0	1	0	0	6.8	5.2	0.1	109
66	F	40	1	0	0	0	0	0	0	1	0	0	0	0	95	0	0	1	1	1	0	0	0	0	0	0	0	7.6	4	0.1	53
79	F	60	1	0	0	1	2	0	0	1	0	0	0	0	94	1	0	1	1	1	1	0	0	0	0	0	0	7.9	6	0	89
85	M	50	1	1	0	0	0	0	0	1	1	1	1	0	86	0	1	1	1	1	1	0	0	0	1	0	0	9.7	5.6	0	47
60	F	40	1	0	0	0	0	0	1	1	1	1	1	0	85	0	1	1	1	1	1	0	0	0	1	0	0	8.7	5.6	0.1	55
56	F	40	0	0	0	0	0	0	0	1	1	1	0	0	92	1	0	1	1	1	1	0	0	0	1	0	1	10.9	8.5	0	42
66	F	50	0	0	0	0	0	0	0	1	1	0	1	0	88	0	1	1	1	1	1	0	0	0	0	1	0	18.6	14.8	0	30
68	F	30	0	0	0	0	0	0	0	0	0	0	0	0	80	0	1	0	1	1	1	0	1	0	0	1	0	22.9	9.4	1.83	50
64	F	50	0	0	0	0	0	0	0	1	1	0	0	0	84	0	0	1	1	1	1	0	1	0	0	0	0	7	5.3	0.2	65
59	F	30	0	1	0	0	0	0	0	1	1	1	1	0	89	0	0	1	1	1	1	0	0	0	0	0	0	17.3	10.22	3.29	54
67	F	50	0	0	0	0	0	0	0	1	0	1	1	0	88	0	0	1	1	1	0	0	0	0	0	0	0	6.7	4.3	0.6	56
82	F	60	0	0	0	0	0	0	1	1	1	1	1	0	99	0	0	1	1	1	1	0	1	1	0	0	0	6.9	5.7	0	50
91	M	35	0	1	0	0	0	1	1	1	0	0	1	0	90	0	0	1	1	1	1	0	0	0	0	0	0	12.9	10.8	0	41
60	M	25	0	0	0	1	3	0	0	1	0	0	0	0	80	0	0	1	1	1	0	0	0	0	0	0	1	9.6	7.4	0	105
73	M	70	1	0	0	0	0	0	0	1	1	1	0	0	96	1	1	0	1	1	1	0	0	0	0	0	1	10.8	8.7	0	89
92	M	50	1	0	0	0	0	1	0	1	0	0	1	0	93	1	0	0	1	1	1	0	0	0	0	1	1	7.2	6.5	0	49
87	F	50	1	0	0	0	0	1	0	1	1	0	1	0	85	0	0	1	1	1	1	0	0	0	0	0	0	10.9	6.4	0.4	80
70	F	45	0	0	0	0	0	0	0	1	1	1	1	0	55	0	0	0	1	1	0	0	0	0	0	0	0	6.4	4.6	0.2	94
62	M	40	1	0	0	1	2.5	0	0	1	0	0	0	0	53	0	0	0	1	1	1	0	0	0	0	0	0	15.9	12.6	0.1	80
85	M	20	1	0	0	0	0	0	0	1	1	1	1	0	84	0	0	0	1	1	1	0	0	0	0	0	0	5.7	3.7	0.1	42
62	F	50	0	0	0	0	0	0	0	1	1	1	1	0	89	0	1	1	1	1	1	0	0	0	0	0	0	7.7	3.6	0.2	55
83	F	15	1	0	0	0	0	1	1	1	0	0	1	1	99	0	0	1	1	1	1	0	0	0	1	0	0	14.8	13.8	0	52
77	F	30	0	0	0	0	0	1	0	1	1	1	0	0	88	0	0	0	1	1	1	0	0	1	0	0	1	10	2.7	0.2	60
83	F	70	1	0	0	0	0	1	1	1	0	0	0	0	94	0	0	1	0	1	1	0	0	0	1	0	0	14.2	11.5	0.1	51
68	F	20	1	0	0	1	2	0	0	1	0	0	0	0	95	1	0	0	1	1	1	0	0	0	0	0	0	6	4	0.1	104
53	F	10	0	0	0	0	0	0	0	1	0	0	1	0	78	0	0	1	1	1	1	0	0	0	0	0	0	9.6	7.5	0	62
69	F	40	1	0	0	0	0	0	0	1	0	0	0	0	77	0	1	0	1	1	1	0	0	0	0	0	0	9.9	8.9	0	62
81	F	40	1	0	0	0	0	0	0	1	0	0	0	1	92	1	0	1	1	1	1	0	0	0	0	0	0	11.9	7.5	0	48
65	M	1	1	0	0	0	0	0	0	1	1	1	1	0	78	0	0	1	1	1	1	0	0	0	0	0	0	10.7	8.7	0.1	62
76	M	20	1	0	0	0	0	0	0	1	1	1	1	1	97	1	0	1	1	0	1	0	1	0	0	0	1	15.6	12.9	0	52
67	F	55	1	0	0	1	4	0	0	1	1	1	1	1	86	0	0	0	1	1	1	0	0	0	0	0	0	13	7	0.9	87
68	F	44	1	0	0	0	0	0	0	1	1	0	0	0	90	0	0	0	1	1	1	0	0	0	0	0	0	7.4	6.9	0	38
92	F	45	1	0	0	0	0	1	0	1	0	0	1	0	100	0	0	1	1	1	0	0	0	0	0	0	0	14.1	9.62	0	51
85	M	30	1	0	0	0	0	1	0	1	1	1	1	0	89	0	0	1	1	1	1	0	0	0	0	0	0	9.4	6	0.1	50
53	F	50	0	0	0	0	0	0	0	1	1	0	1	0	60	0	0	1	1	1	1	0	0	0	0	0	0	9.2	7	0	63
67	F	40	1	0	0	0	0	0	0	1	0	1	1	0	84	0	0	0	1	1	1	0	0	0	0	0	1	11.8	10.6	0	64
73	F	50	1	0	0	0	0	1	0	1	0	0	1	1	88	0	0	0	1	1	1	0	0	0	0	0	0	4.2	4.8	0	46
70	M	75	1	0	0	0	0	0	0	1	0	0	0	0	86	0	0	1	1	1	1	0	0	0	0	0	0	20.8	18.94	0	50
70	F	20	0	0	0	0	0	0	1	1	0	1	1	0	90	0	0	1	1	1	1	0	0	0	0	0	0	17.5	14	0.2	42
82	F	60	0	0	0	0	0	0	0	1	1	0	1	0	64	0	0	1	1	1	1	0	0	0	0	1	1	13	10.6	0	61
76	F	20	1	0	0	0	0	0	0	1	1	1	1	0	98	1	1	1	1	1	1	0	0	0	0	0	0	14.1	12.86	0	56
66	F	30	1	0	0	0	0	0	0	1	1	0	1	1	87	0	0	1	1	1	1	0	0	0	0	0	0	13.6	9.64	0	38
82	F	56	1	1	0	0	0	1	0	1	1	1	1	0	87	0	0	1	1	1	1	0	0	0	0	0	0	12.5	9.8	0	60
89	F	20	1	0	0	0	0	1	1	1	0	0	1	0	90	0	0	0	1	1	0	0	0	0	0	0	0	3.5	1.1	0.1	54
68	F	20	1	0	0	1	2	0	0	1	0	0	0	0	98	1	0	0	1	0	1	0	0	0	0	0	1	10.3	8	0.3	94
80	F	25	1	1	0	1	3	0	0	1	1	1	1	0	100	1	0	0	1	1	1	0	0	0	0	0	0	8	3.9	0.4	75
68	F	20	0	0	0	1	1	0	0	1	0	0	0	0	93	1	0	0	1	1	1	0	0	0	0	0	0	6	4	0.1	104
75	M	60	1	1	0	0	0	0	0	1	1	1	1	0	91	0	0	0	1	1	1	0	0	1	0	1	1	14.7	12.3	0	50
65	F	60	0	0	0	1	1	1	1	1	0	0	1	0	93	1	1	1	1	1	1	0	1	0	0	0	0	14.3	11.4	1.1	70
59	M	20	0	0	0	0	0	1	1	1	1	1	1	1	95	1	1	1	0	0	1	0	0	0	0	0	0	13.3	10.4	0.1	43
75	M	50	1	0	0	0	0	0	0	1	1	1	1	1	92	0	0	0	1	1	1	0	0	0	0	0	0	16	10	0.1	53
79	F	40	0	0	0	0	0	1	1	1	0	0	0	1	80	0	0	1	1	1	1	0	0	0	0	0	1	7	4.8	0	72
78	F	1	1	1	0	0	0	0	1	1	1	1	0	0	85	0	1	1	0	1	1	0	0	0	0	0	0	10.7	7.6	0.4	44
71	F	50	1	0	0	0	0	0	1	1	1	1	0	1	98	1	0	1	1	1	1	0	0	0	0	0	0	7.8	6.8	0	88
76	F	20	1	0	0	1	5	1	0	1	1	0	0	0	96	1	1	1	1	1	1	0	0	0	0	0	0	16.4	12	0.9	69
53	F	120	1	0	0	0	0	0	0	1	1	1	1	0	98	1	0	0	1	1	1	0	0	0	0	0	0	12.7	9.5	0.1	62
64	M	40	0	1	0	0	0	0	1	1	1	0	0	1	97	1	1	1	1	1	0	0	0	0	0	0	0	8.5	3.4	0.6	39
77	M	50	0	0	0	1	3	0	0	1	0	0	0	0	94	1	0	0	1	1	1	0	1	0	0	0	0	5.8	1.6	0.1	110
72	F	55	0	0	0	0	0	1	1	1	0	0	0	0	100	1	0	0	1	1	0	0	0	0	0	0	0	9	7.5	0.1	44
79	F	64	0	0	0	0	0	0	1	1	0	0	1	0	87	0	1	1	1	1	1	0	0	0	0	0	0	7.7	4.8	0.8	68
80	F	40	1	0	0	0	0	0	1	1	1	1	1	1	99	1	0	1	1	1	1	0	0	0	0	0	0	10.9	8	0	53
91	F	1	1	0	0	1	2	0	0	1	1	1	1	0	70	0	0	1	1	1	1	0	1	0	0	0	1	9.3	7.4	0.1	66
75	F	18	0	0	0	0	0	0	1	1	0	0	1	0	95	0	0	1	1	1	1	0	1	0	0	0	1	15	11.23	0.3	43
73	F	60	1	0	0	1	2	0	1	1	1	0	1	0	84	1	0	1	1	1	1	0	0	0	0	0	0	10.5	8.6	0	68
69	F	55	0	0	0	0	0	0	1	1	1	0	1	1	96	1	0	1	1	1	1	0	0	0	0	0	0	9.7	6.4	0.1	54
69	F	60	0	0	0	1	2	0	0	1	0	0	1	0	91	1	0	1	1	1	0	0	0	0	0	0	0	14.6	11.8	0	62
79	F	60	1	0	0	0	0	1	0	1	1	0	1	0	93	1	0	1	1	1	1	0	0	0	0	0	0	8.4	6.2	0.1	56
74	M	15	1	0	0	1	2	0	1	0	0	0	0	0	97	1	1	1	1	1	1	0	0	0	0	0	0	8.8	6.3	0.4	69
81	F	60	1	0	0	0	0	0	0	1	1	1	1	0	85	0	0	1	1	1	1	0	0	0	0	0	0	17.2	13.2	0.1	50
70	F	50	1	0	0	0	0	0	1	1	0	0	0	0	98	1	0	0	1	1	0	0	0	0	0	0	0	11.3	8.4	0.1	55
72	F	48	1	0	0	1	2	1	1	1	1	1	0	0	95	1	0	0	1	1	0	0	0	0	0	0	0	9.8	8	0.1	50
69	M	100	1	0	0	1	4	1	1	1	0	0	0	1	99	1	1	0	1	1	0	0	0	0	0	0	0	6.9	5.1	0.2	56
63	F	50	1	0	0	0	0	0	1	1	1	1	1	1	96	1	0	0	1	1	0	0	0	0	0	0	0	9.2	5	0.8	39
80	M	10	0	0	0	1	4	1	1	1	1	0	0	0	94	1	0	0	0	0	0	0	1	0	0	0	0	4.2	2.2	0.3	64
65	M	50	1	0	0	1	2.5	1	1	1	0	1	1	0	93	0	0	0	1	1	1	0	0	0	0	0	0	15.8	13.2	0	63
76	M	140	1	0	0	1	2	0	1	1	1	1	1	0	89	1	0	0	1	1	1	0	0	0	1	0	0	7.5	6.7	0	54
69	F	50	1	0	0	0	0	0	1	1	1	0	1	0	88	0	0	1	1	1	1	0	0	0	0	0	0	12.4	9.5	0	60
75	F	50	1	0	0	0	0	1	1	1	0	0	0	0	95	0	0	1	1	1	0	0	1	0	0	0	0	5.6	4.1	0	35
74	M	26	1	0	0	0	0	0	0	1	0	0	1	1	92	0	0	1	1	1	1	0	0	0	0	1	0	9.8	7.4	0.6	56
70	M	31	1	0	0	1	8	0	1	1	0	0	1	0	96	1	0	1	1	1	0	0	0	0	0	0	0	4.4	3	0.1	41
77	F	63	1	0	0	0	0	0	1	1	1	1	1	0	99	0	0	1	1	1	1	0	0	0	0	0	0	6.3	4.5	0.2	34
75	F	50	1	0	0	1	4	0	1	1	0	0	0	0	85	1	0	0	1	1	0	0	0	0	1	0	0	8	5.2	0.2	62
57	F	1	1	0	0	1	3	0	1	1	1	1	1	0	94	1	0	1	1	1	1	0	1	0	0	0	0	7.8	6.1	0.2	93
63	M	15	1	0	0	0	0	0	0	1	1	0	0	1	99	1	1	1	1	1	1	0	0	0	0	1	0	7.2	5.6	0.2	84
71	F	53	1	0	0	0	0	0	0	1	0	0	0	0	83	0	0	0	1	1	0	0	0	0	0	0	0	5.1	3.8	0	61
82	M	40	1	0	0	1	4	0	0	1	1	1	1	0	93	1	0	1	1	1	1	0	0	0	0	0	0	13.8	12	0	60
91	M	50	0	0	0	0	0	0	0	1	1	0	1	0	96	1	1	0	1	1	1	0	0	0	0	0	0	6.2	4.9	0	55
60	F	10	1	0	0	0	0	0	1	1	0	0	1	0	89	0	0	0	1	1	0	0	0	0	0	0	0	2.6	2	0	31
80	M	40	0	0	0	0	0	1	1	1	1	1	1	0	95	1	0	1	1	1	1	0	1	0	1	0	1	12.2	11	0	45
72	M	50	1	0	0	1	1	0	0	1	1	1	1	0	93	1	0	1	1	1	1	0	0	0	0	0	1	10.7	10.1	0	54
66	M	50	1	0	0	1	4	0	0	1	0	0	0	0	95	1	0	0	1	1	0	0	0	0	0	0	1	8.7	8.3	0	62
64	M	40	1	0	0	0	0	0	0	1	1	0	1	1	93	1	0	1	1	1	1	0	0	0	0	0	0	5.8	5	0.3	50
73	M	20	1	0	0	0	0	0	0	1	1	0	1	0	93	0	0	1	1	1	0	0	0	0	0	0	0	6.6	4.1	0.3	58
77	F	63	1	0	0	0	0	0	1	1	1	1	1	0	99	0	0	1	1	1	1	0	0	0	0	0	0	6.3	4.5	0.2	34
68	M	74	1	0	0	0	0	0	0	1	0	0	0	0	88	0	0	1	1	1	1	0	1	0	0	0	1	15.1	9.8	0.1	58
58	M	40	1	0	0	0	0	0	0	1	0	1	1	0	93	1	1	0	1	1	1	0	0	0	0	0	0	6.9	5.6	0	54
55	F	40	1	0	0	0	0	0	1	1	1	1	1	0	85	0	0	0	1	1	1	0	0	0	0	0	1	4.5	4	0	57
53	F	30	1	0	0	0	0	1	0	1	0	0	1	0	100	1	1	0	1	1	1	0	0	0	0	0	0	11.7	9.9	0	53
66	F	50	1	0	0	1	1	0	0	1	1	1	1	0	94	1	0	1	1	1	1	0	0	0	0	0	0	17.7	14.3	0	50
52	F	42	1	1	0	0	0	0	0	1	0	0	1	0	92	1	0	0	1	1	0	0	0	0	0	0	0	14.3	7.9	0	59
70	M	60	1	0	0	0	0	0	1	1	1	0	1	0	87	0	0	1	1	1	1	0	0	0	0	0	0	9	6	0.1	62
70	F	25	1	1	0	0	0	0	1	1	1	1	1	0	90	0	0	1	1	1	1	0	0	0	0	0	1	9.2	7	0.1	38
70	M	70	1	0	0	1	2	0	0	1	0	0	1	0	92	1	0	1	1	1	1	0	0	0	0	0	0	8.6	5.1	0.6	53
64	M	40	1	0	0	0	0	0	0	1	1	1	0	1	83	0	0	0	1	1	1	0	0	0	0	0	0	9.4	6.1	0.2	66
72	M	50	1	0	0	0	0	0	0	1	1	1	1	0	93	1	1	1	1	1	1	0	0	0	1	0	1	12.6	8	0.1	42
58	M	30	1	0	0	0	0	0	0	1	1	0	1	0	83	0	0	0	1	1	1	0	0	0	0	0	1	7.8	5.5	0.3	62
58	F	40	1	0	0	1	3	0	0	1	0	0	0	0	95	1	0	0	1	1	0	0	0	0	0	0	0	8	4.8	0.2	65
61	M	35	1	0	0	0	0	0	0	1	1	1	1	0	97	1	0	1	1	1	1	0	0	0	0	0	0	8.3	5.6	0	55
68	M	25	1	0	0	1	2	0	0	1	1	0	0	0	96	1	0	0	1	1	1	0	0	0	0	0	0	7.2	4.9	0.3	110
70	M	40	1	1	0	0	0	0	0	1	1	0	1	0	95	1	0	0	1	1	1	0	0	0	0	0	0	7.6	2.7	0.1	49
61	F	45	1	1	0	0	0	0	0	1	0	0	1	0	86	1	0	1	1	1	1	0	0	0	0	0	0	7.6	4.3	0.1	83
53	M	50	1	0	0	0	0	0	0	1	1	1	1	1	78	0	0	1	1	1	1	0	0	0	0	0	0	9.8	7.4	0	63
65	F	25	1	0	0	0	0	0	1	1	1	1	1	0	96	0	0	0	1	1	1	0	0	0	0	0	0	8.8	5.1	0.9	55
57	F	40	1	0	0	0	0	0	0	1	0	0	0	0	94	0	0	1	1	1	0	0	0	0	0	0	0	13.8	10	0.3	53
55	M	50	1	1	0	0	0	0	0	1	1	1	0	0	94	1	0	0	1	1	1	0	0	0	0	0	0	9.1	5.7	0.5	72
68	F	55	1	0	0	0	0	0	1	1	1	1	1	0	77	0	1	1	1	1	1	0	0	0	1	0	1	13.7	10.7	0.1	49
70	F	50	1	0	0	1	2	1	0	1	1	1	0	0	93	1	0	0	1	1	1	0	0	0	0	0	0	10.6	7.3	0.1	56
77	F	60	1	0	0	0	0	0	0	1	0	0	0	0	97	1	0	0	1	1	0	0	0	0	0	0	0	12.6	7.6	0.2	57
77	F	58	1	0	1	0	0	1	0	1	1	0	0	0	93	1	0	1	1	1	1	0	1	0	0	0	0	16.3	14.5	0.2	56
72	F	15	1	0	0	1	2	0	0	1	0	0	0	0	92	1	0	1	1	1	0	0	0	0	0	0	0	11	9.8	0	51
52	F	30	1	1	0	0	0	0	0	1	1	1	1	0	98	1	0	1	1	1	1	0	0	0	0	0	0	8.8	7.8	0	44
76	F	30	1	0	0	1	2	1	1	1	1	1	1	0	96	1	0	1	1	1	1	0	0	0	0	0	0	13.1	10.6	0	62
75	F	45	1	1	0	0	0	0	1	1	0	0	1	1	92	0	0	0	1	1	1	0	0	0	0	0	0	14.4	11.2	0	42

## Sheet: n=87 with AECOPD and other cond
Age (at time of screening)	Sex	Smoking history (pack years vs. ND vs. NS (never smoker)	Spirometrically defined COPD? Spirometry on record (Y/N)	Other respiratory conditions - Asthma (Y/N)	Other respiratory conditions - ILD (Y/N)	On oxygen at baseline ? Y/N	O2 in L.	CHF on history (Heart Failure, HFrEF, HFpEF, systolic dysfunction, diastolic dysfunction)	History of CAD. (Atypical angina, CVD, MI, NSTEMI, CAD, ACS)	Subjective increased dyspnea (Y/N)	Subjective increased sputum? (Y/N)	Subjective increased purulence of sputum (Y/N)	Increased cough (Y/N)	Chest tightness (Y/ND)	SPO2% on triage (value)	O2 in triage? (value vs. N vs. high flow (hf)))	Fever - > 38C or less than _36 .. Mentioned anyhwere consult or triage? N vs.Y	Wheeze on exam? Y/N	Puffers given? (Y/N)	Steroids given? (Y/N)	Antibiotics given (Y/N	CXR - pneumothorax? Y/N	CXR - new/possible pleural effusion? Y/N	CXR - Atypical or possible atypical Pneumonia? Y/N	CXR - lobar or possible lobar pneumonia? Y/N	CXR - Pulmonary edemoa or possible pulm edema? Y/N	CXR - concerning for developing infection; "Consider pneumonia"" Y/N	WBC (value)	Blood neutrophils (value )	Eosinophil (value x 10^9)	Venous pCO2 (value) mmHg
81	M	50	0	0	0	0	0	0	0	1	1	1	1	0	78	0	0	1	1	1	1	0	1	1	1	0	0	14.7	12.9	0.1	101
88	M	40	0	0	0	1	4	0	0	1	0	0	1	0	90	1	0	1	1	1	1	0	0	0	0	0	0	7.8	6.6	0	76
52	F	45	0	0	0	1	3	0	0	1	1	1	1	0	87	0	0	0	1	1	1	0	0	0	0	0	0	15.1	11.4	0.1	50
78	F	40	1	0	0	0	0	0	0	1	0	0	1	0	88	0	1	1	1	1	1	0	0	0	1	0	1	12.7	11	0	62
52	F	20	0	0	0	0	0	0	0	1	0	0	0	0	70	0	0	0	1	1	1	0	0	0	1	0	1	16.1	13.1	0.2	67
84	F	50	1	0	0	0	0	0	0	1	0	0	1	0	79	0	0	1	1	1	1	0	0	0	0	0	0	11.3	9.7	0.1	61
76	M	33	0	0	0	0	0	1	1	1	1	1	1	1	99	1	0	1	1	1	1	0	0	0	1	0	1	3.9	2.8	0	59
70	F	20	1	0	0	0	0	0	0	1	0	0	1	0	68	0	0	1	1	1	1	0	0	0	1	0	0	8.5	5.5	0.4	69
77	F	30	0	0	0	0	0	1	0	0	1	1	1	0	81	0	0	1	1	1	1	0	0	0	0	0	0	16.2	14.7	0	53
73	F	25	1	0	0	0	0	0	0	1	1	1	1	0	92	1	0	0	1	1	1	0	0	1	0	0	0	18.9	16.6	0	53
65	F	100	0	0	0	0	0	1	1	1	0	0	1	0	66	0	0	1	1	1	1	0	0	0	0	0	1	9.2	7.6	0	102
93	F	0	0	0	0	0	0	0	1	1	0	0	1	0	89	0	0	1	1	1	1	0	0	0	1	0	1	11.7	8.8	0.1	60
90	M	10	1	0	0	0	0	0	1	1	1	1	1	0	90	1	0	1	1	1	1	0	0	0	0	0	1	36.7	4.04	0	56
54	M	5	1	0	0	1	4	0	0	1	1	1	1	0	95	1	1	1	1	1	1	0	0	0	1	0	0	11.6	9.6	0.1	56
85	M	30	0	0	0	0	0	1	0	1	1	1	1	0	90	0	0	1	1	1	1	0	0	0	1	0	0	7.4	5.7	0.2	55
78	M	20	0	0	0	0	0	1	0	1	1	0	1	0	89	0	0	1	1	1	1	0	0	0	0	0	1	8.5	6	0.8	65
88	M	31	1	0	0	0	0	0	0	1	1	1	1	0	82	0	0	0	1	1	1	0	0	0	1	0	0	7.4	6.4	0	46
83	M	60	1	0	1	0	0	1	1	1	0	0	1	0	96	1	0	1	0	0	0	0	0	0	0	1	0	8.2	7	0	40
53	F	72	0	0	0	1	2	1	0	1	1	1	1	0	92	1	0	1	1	1	1	0	0	0	1	1	0	7.5	3.6	0.2	51
81	M	50	0	0	0	0	0	0	0	1	1	1	1	0	100	1	0	1	1	1	1	0	0	0	1	0	1	22.6	19.39	0	43
81	M	50	0	0	0	0	0	0	0	1	1	0	1	0	100	1	0	1	1	1	1	0	0	0	1	0	1	22.6	19.39	0	43
76	M	60	0	0	0	0	0	0	1	1	0	0	0	0	90	0	1	1	1	1	1	0	0	0	1	0	0	0.8	0.3	0	44
55	F	35	0	0	0	0	0	0	0	1	1	1	1	0	89	0	0	0	1	0	1	0	0	0	0	0	1	17.3	10.8	0.2	49
78	M	40	1	1	0	0	0	0	0	1	1	1	1	0	80	0	1	1	1	1	1	0	0	0	0	0	0	16	5.77	0	60
67	M	35	0	0	0	1	3	0	0	1	1	1	1	0	92	1	0	1	1	1	1	0	0	0	0	0	1	13.4	11	0.1	56
67	F	50	0	0	0	0	0	0	0	1	1	1	1	0	94	0	0	1	1	1	1	0	1	0	1	0	1	6.5	4.8	0	45
59	M	40	0	0	0	0	0	0	0	1	1	1	1	0	86	0	0	1	1	1	1	0	0	0	0	0	0	10.6	7.3	0.2	76
57	F	30	1	0	0	0	0	0	0	1	1	1	1	0	91	0	0	0	1	1	1	0	0	0	1	0	1	10.8	7.8	0.1	64
51	F	15	0	0	0	0	0	0	0	1	1	1	1	0	90	0	0	1	1	1	1	0	0	0	0	0	0	9.5	4.27	0	49
79	M	40	1	0	0	0	0	1	0	1	1	1	1	0	93	0	0	0	1	1	1	0	1	0	1	0	0	7.5	5.3	0.2	49
86	F	32	1	0	0	0	0	0	1	1	0	0	0	1	82	0	0	0	1	1	1	0	0	0	0	0	1	8	5.6	0.2	71
79	F	120	0	0	0	0	0	1	0	1	0	1	1	0	87	0	0	0	1	1	1	0	0	0	1	1	1	13.2	9.3	0	33
83	M	25	1	0	0	0	0	0	1	1	1	1	1	0	83	0	1	0	1	1	1	1	0	0	0	0	1	15.2	13.3	0	48
78	F	1	1	0	0	0	0	0	0	1	1	1	1	0	92	0	1	1	1	1	1	0	0	0	0	0	1	15.6	10.63	0.16	41
77	M	50	1	0	0	0	0	0	0	1	1	1	1	0	85	0	0	1	1	1	1	0	0	0	0	0	0	11.5	7.1	0.1	57
80	F	60	1	0	0	0	0	0	0	1	0	0	0	0	79	0	0	1	1	1	1	0	0	0	0	0	0	7	5.1	0.2	65
69	M	48	1	0	0	0	0	0	0	1	1	1	1	0	87	0	0	0	1	1	1	0	0	0	0	0	1	18.6	16.2	0	44
68	F	45	1	1	0	0	0	0	0	1	1	1	0	0	87	0	1	1	1	1	1	0	0	0	1	0	0	9.8	7.71	0	37
60	M	40	1	0	0	0	0	0	0	1	1	1	1	0	92	1	0	1	1	1	1	0	0	0	0	0	1	14.1	10.7	0	59
54	M	1	1	0	0	0	0	0	0	0	1	1	1	0	80	0	0	1	1	1	1	0	1	0	0	0	1	13.5	11.1	0	94
75	F	1	0	0	0	0	0	1	1	1	0	0	0	1	88	0	0	0	1	0	1	0	0	0	1	0	0	8.7	7.1	0.2	58
71	M	50	1	0	0	0	0	1	0	1	0	0	0	0	92	1	0	1	1	1	1	0	1	0	0	1	0	7.6	5.7	0	67
76	M	35	1	0	0	1	3	0	0	1	1	1	1	0	91	1	0	1	1	1	1	0	0	0	0	0	1	3.6	1.6	0	61
76	F	30	1	0	0	1	3	0	1	1	0	0	0	0	97	1	0	0	1	1	1	0	0	0	0	0	0	7.5	7.1	0	52
92	M	20	1	0	0	0	0	1	0	1	0	0	1	0	97	1	0	0	1	1	1	0	0	1	0	0	1	22.3	20.1	0	40
59	M	35	0	0	0	0	0	0	0	1	0	0	1	0	95	0	0	0	1	1	1	0	0	0	0	0	1	8.4	6.3	0.1	51
65	M	80	1	0	0	0	0	0	1	1	1	1	1	0	82	0	0	0	1	1	1	0	1	1	0	0	1	3.9	2.7	0	78
81	F	30	1	0	0	0	0	0	0	1	1	1	0	0	100	1	0	0	0	0	0	0	1	0	1	0	0	5.7	4.8	0	60
78	M	146	0	0	0	0	0	0	1	1	1	0	1	0	88	0	0	1	1	1	1	0	1	0	1	0	1	18.1	8.8	0.4	54
94	F	1	0	0	0	0	0	1	0	1	0	0	1	0	93	1	0	1	1	1	1	0	0	0	1	0	1	12.6	10.4	0	68
91	M	1	1	0	0	1	3	1	0	1	1	0	1	0	100	1	0	1	1	1	1	0	0	0	1	0	0	7.3	5.8	0.3	54
64	M	1	1	0	0	1	1	0	0	1	0	0	0	0	95	1	0	1	1	1	1	0	0	0	1	0	0	16.3	14.1	0	50
87	F	0	1	0	0	0	0	0	0	1	0	1	1	0	95	1	1	1	1	1	1	0	0	0	1	0	0	35	27	0	36
60	M	1	1	0	0	0	0	1	0	1	1	1	1	0	88	0	0	0	1	1	1	0	0	0	1	0	1	10.9	7.4	0.1	52
67	M	1	1	0	0	1	2.5	0	0	1	1	1	1	1	96	1	0	1	1	1	1	0	0	0	1	0	1	20.6	16	0.7	72
81	F	40	1	0	0	0	0	0	0	1	1	1	1	0	95	1	1	1	1	1	1	0	1	0	1	0	1	16.3	16.6	0	33
59	M	40	1	0	0	0	0	1	0	1	1	1	1	0	88	0	1	0	1	1	1	0	0	0	0	0	0	9.8	8.6	0	70
87	F	1	0	1	0	0	0	0	0	1	1	0	1	0	94	0	0	1	1	1	1	0	0	0	0	0	1	9.4	8.3	0	33
60	M	20	0	0	0	0	0	0	0	0	0	0	0	0	91	0	1	0	1	1	1	0	0	0	1	0	0	10.9	7.8	0.4	60
68	M	40	1	0	0	0	0	0	1	1	1	1	1	0	94	0	0	0	1	1	1	0	0	0	0	0	0	16	10.9	0.7	51
71	F	56	1	0	0	1	3	1	1	1	1	1	1	0	92	1	0	1	1	1	1	0	1	0	0	1	0	13.3	9.1	0.4	43
82	M	65	0	0	0	0	0	0	1	1	0	0	0	0	89	0	0	1	1	1	1	0	0	0	0	1	0	5.1	4.4	0.2	43
79	F	65	0	0	0	1	3	0	1	1	1	0	1	0	95	1	1	1	1	1	1	0	0	0	0	0	0	9	7.4	0.2	51
73	M	30	0	0	0	0	0	1	1	1	0	0	0	0	80	0	1	1	1	1	1	0	0	0	0	1	1	25.6	21.5	0.1	52
62	F	50	0	0	0	0	0	0	1	1	0	0	0	1	99	0	0	1	1	1	0	0	0	0	0	0	0	5.5	3.7	0.3	51
88	M	76	0	0	0	1	2	0	1	1	0	0	0	0	84	1	0	1	1	1	1	0	1	0	1	0	0	19.5	16.9	0	53
78	F	20	0	0	0	1	3	0	1	1	1	1	1	1	93	1	1	1	1	1	1	0	1	0	0	1	0	6.4	4.9	0	55
71	M	54	1	0	0	1	10	0	1	1	1	0	1	0	80	1	1	1	1	1	1	0	1	0	0	0	0	15.8	13.8	0	51
81	M	75	1	0	0	1	2	0	0	1	0	0	0	0	91	1	1	1	1	1	1	0	1	0	1	0	1	15.6	13.6	0.1	51
80	F	31	0	0	0	0	0	1	1	1	1	1	1	0	84	0	1	1	1	1	1	0	1	0	1	0	0	16	11.8	0.5	53
56	M	36	0	0	0	0	0	0	0	1	0	0	0	0	85	0	1	0	1	1	1	0	0	0	1	0	0	12.9	10.3	0	55
78	F	60	1	0	0	0	0	0	1	1	1	0	0	0	95	1	0	1	1	1	0	0	0	0	0	0	0	6.6	3.4	0.1	42
70	F	55	1	0	0	0	0	1	1	1	1	1	1	0	93	0	0	1	1	1	1	0	0	0	0	0	0	8	5.6	0	57
75	F	50	1	0	0	0	0	1	1	1	0	0	1	0	95	0	0	0	1	1	1	0	0	0	1	0	0	14.7	12.2	0	40
97	F	35	0	0	0	1	0	0	1	1	1	1	1	0	92	0	1	1	1	1	1	0	1	0	0	1	0	11.2	9.4	0	63
65	F	45	1	0	0	0	0	0	0	1	1	1	1	0	91	0	0	0	1	1	1	0	0	0	0	0	1	11.3	9.6	0	49
71	M	100	1	0	0	1	7	1	1	1	0	0	0	0	96	1	1	1	1	1	1	0	0	0	1	0	0	17.4	14	0.2	45
81	M	0	1	0	0	1	1	1	0	1	1	0	1	0	95	1	0	1	1	1	1	0	0	0	1	0	1	15	13.2	0	72
62	M	15	1	0	0	0	0	0	1	1	0	0	0	0	92	0	1	0	1	1	1	0	0	0	1	0	0	14.7	12.9	0.1	44
62	F	46	1	0	0	0	0	0	0	1	0	0	1	0	96	1	0	0	1	1	1	0	1	0	1	0	1	7.5	5.6	0.1	41
64	F	40	0	1	0	0	0	0	0	1	1	0	1	0	95	1	0	1	1	1	1	0	0	0	1	0	0	16.4	14.2	0	59
89	F	34	0	0	0	0	0	0	1	1	1	1	1	0	100	1	1	1	1	1	1	0	0	0	0	0	0	12.3	8.3	0.2	59
72	F	50	1	0	0	0	0	0	0	1	1	1	1	1	90	0	1	0	1	1	1	0	0	0	1	0	1	13.3	11.4	0	38
59	M	45	1	0	0	0	0	1	0	1	1	1	1	0	84	0	0	1	1	1	1	0	0	0	0	0	0	8.3	6.7	0.1	54
77	F	50	1	0	0	0	0	1	0	1	1	1	1	0	91	0	0	1	1	1	1	0	0	0	1	0	0	15	11.8	0.1	43
63	F	40	1	0	0	0	0	0	0	1	0	0	1	0	95	1	1	0	1	1	1	0	0	0	0	0	1	15.2	13	0	56
73	F	50	1	0	0	1	4	0	0	1	0	1	1	1	84	1	0	1	1	1	1	0	1	0	0	0	1	13.9	11.1	0.2	91

## Sheet: n=48 without AECOPD
Age (at time of screening)	Sex	Smoking history (pack years vs. ND vs. NS (never smoker)	Spirometrically defined COPD? Spirometry on record (Y/N)	Other respiratory conditions - Asthma (Y/N)	Other respiratory conditions - ILD (Y/N)	On oxygen at baseline ? Y/N	O2 in L.	CHF on history (Heart Failure, HFrEF, HFpEF, systolic dysfunction, diastolic dysfunction)	History of CAD. (Atypical angina, CVD, MI, NSTEMI, CAD, ACS)	Subjective increased dyspnea (Y/N)	Subjective increased sputum? (Y/N)	Subjective increased purulence of sputum (Y/N)	Increased cough (Y/N)	Chest tightness (Y/ND)	SPO2% on triage (value)	O2 in triage? (value vs. N vs. high flow (hf)))	Fever - > 38C or less than _36 .. Mentioned anyhwere consult or triage? N vs.Y	Wheeze on exam? Y/N	Puffers given? (Y/N)	Steroids given? (Y/N)	Antibiotics given (Y/N	CXR - pneumothorax? Y/N	CXR - new/possible pleural effusion? Y/N	CXR - Atypical or possible atypical Pneumonia? Y/N	CXR - lobar or possible lobar pneumonia? Y/N	CXR - Pulmonary edemoa or possible pulm edema? Y/N	CXR - concerning for developing infection; "Consider pneumonia"" Y/N	WBC (value)	Blood neutrophils (value )	Eosinophil (value x 10^9)	Venous pCO2 (value) mmHg
78	M	25	0	0	0	0	0	0	0	1	1	0	1	0	88	0	0	0	0	0	1	0	0	1	0	0	1	13.9	11.8	0	38
78	F	40	Y	N	N	Y	4	N	N	Y	N	N	N	ND	90	4	N	N	Y	Y	N	N	N	N	N	N	N	8.9	7.8	0	103
54	F	20	1	0	0	0	0	0	0	1	1	1	1	0	89	0	1	0	1	1	1	0	0	1	0	1	0	17.3	10.7	0	46
61	F	40	Y	N	N	N	N	N	N	Y	Y	N	Y	N	96	N	N	Y	Y	N	N	N	N	N	N	N	N	11.7	8.8	0.2	37
85	M	1	N	N	N	N	N	Y	Y	Y	N	N	N	N	99	2	N	Y	Y	Y	Y	N	Y	N	N	Y	N	13.5	11.5	0.1	40
91	F	NS	N	N	N	N	N	Y	N	Y	Y	Y	Y	N	95	6	N	Y	Y	Y	Y	N	N	N	N	N	N	12.2	6.84	0.49	27
78	F	30	N	N	N	N	N	N	N	Y	Y	Y	Y	N	86	N	N	Y	Y	Y	Y	N	Y	N	N	N	N	18.6	15.4	0.1	54
88	F	50	1	0	0	0	0	1	1	1	1	0	1	0	87	0	0	0	0	0	1	0	1	0	0	0	0	10.4	9.1	0	56
37	F	0	0	0	1	0	0	0	0	1	1	1	1	0	96	0	1	1	1	1	1	0	0	0	1	0	0	9	6.9	0	45
82	M	43	0	0	1	0	0	1	0	1	0	0	1	0	100	1	0	0	0	0	1	0	0	0	1	0	0	14.2	10.8	0.9	38
81	F	30	0	0	0	1	3	1	0	1	0	0	0	0	77	0	0	1	1	0	1	0	0	0	1	0	0	18.5	14.21	0	43
81	F	NS	Y	Y	N	N	N	N	N	Y	N	N	N	N	92	4.5	Y	Y	Y	Y	Y	N	N	N	N	N	N	17.1	15	0	62
52	F	15	0	0	0	0	0	0	0	1	1	1	1	0	86	0	1	1	1	1	1	0	0	0	1	0	1	8.3	6.4	0	38
85	M	200	0	0	0	0	0	1	0	1	0	0	0	0	80	0	1	1	1	0	1	0	1	0	0	1	0	10.3	7.7	0.3	50
50	M	35	0	0	0	0	0	0	0	1	1	1	1	0	94	0	0	1	1	1	1	0	0	1	1	0	0	12.1	8.2	0	54
84	F	30	Y	N	N	Y	3	Y	Y	Y	N	N	N	N	89	6	N	Y	N	N	N	N	N	N	N	N	N	8	7.2	0	56
95	F	50	1	0	0	1	4.5	0	0	1	0	0	0	0	85	1	1	0	1	1	1	0	0	0	0	0	0	18.3	15.1	0	81
71	F	0	0	1	0	0	0	0	0	1	0	0	1	0	99	1	0	0	0	0	1	0	0	0	0	1	0	18.4	13.9	0	62
78	F	70	Y	N	N	Y	6.5	Y	N	Y	N	Y	N	N	90	6	N	N	Y	Y	Y	N	N	N	N	N	N	7.1	6	0	57
66	M	25	1	0	0	0	0	0	1	1	0	0	1	0	84	0	1	0	1	1	1	0	0	0	0	0	1	12.2	10.8	0	42
74	M	15	1	0	0	1	0	1	0	0	0	0	0	0	92	1	0	0	0	0	1	0	0	0	0	0	1	11.7	9.6	0	46
88	M	96	Y	N	N	N	N	Y	N	N	N	N	N	N	97	N	N	Y	Y	Y	Y	N	N	N	N	N	N	9.6	5.2	0.1	54
84	M	1	1	0	0	0	0	0	0	1	0	0	1	0	85	0	0	0	1	1	1	0	0	0	0	0	1	17.4	13.9	0.1	43
87	F	30	1	0	0	0	0	1	0	1	0	1	1	0	100	1	0	0	1	1	1	0	0	0	1	0	1	19.3	15.8	0.3	37
77	F	1	1	0	0	0	0	0	1	1	1	1	1	0	94	1	1	0	1	1	1	0	0	0	0	0	1	17.8	15.3	0.2	44
101	M	1	1	0	0	0	0	1	0	1	0	0	1	0	90	0	1	1	0	0	1	0	0	0	0	0	0	11.9	9.79	0.24	44
66	M	9	1	1	0	0	0	0	1	1	0	0	0	0	100	1	0	1	1	1	1	0	1	0	0	1	0	9.4	7	0.1	44
82	F	40	1	0	0	0	0	1	0	1	0	0	0	0	92	0	0	0	0	0	1	0	1	0	0	0	0	16.5	13.5	0	58
59	F	50	0	0	0	0	0	0	0	0	0	0	1	0	90	0	1	0	1	1	1	0	0	0	0	0	1	36.3	30.16	0.2	42
79	F	29	0	0	0	0	0	0	1	1	0	0	0	1	84	0	0	1	1	1	1	0	1	0	0	1	1	12.6	9.4	0.1	47
91	M	0	1	0	0	0	0	1	1	1	0	0	1	0	88	0	1	1	0	0	1	0	0	0	0	0	1	8.2	4.93	0.08	48
72	M	30	0	0	0	0	0	0	0	1	0	0	1	0	70	0	0	0	1	1	1	0	1	0	0	1	0	11.3	9.7	0	86
81	F	80	Y	N	N	Y	4	Y	N	Y	N	N	Y	N	81	4	N	N	N	N	N	N	Y	N	N	N	N	9	7.6	0.2	40
84	F	25	1	0	0	0	0	0	0	0	1	0	1	0	89	0	1	0	1	0	1	0	1	0	1	0	0	11.6	9.2	0.1	38
81	F	65	1	0	0	0	0	1	0	1	0	0	1	0	92	1	0	1	1	1	1	0	1	0	0	0	1	13.4	12.2	0	47
64	F	7 (2-3/day)	N	N	N	N	N	N	Y	Y	N	N	N	Y	97	N	N	Y	Y	Y	N	N	N	N	N	Y	N	7	5.2	0.3	37
77	F	1	0	0	0	0	0	0	0	0	1	1	1	0	85	0	0	0	1	1	1	0	1	0	0	0	1	5.5	3.7	0.1	50
73	M	50	1	0	0	0	0	0	1	1	1	0	1	0	88	0	0	1	1	1	1	0	1	0	0	0	1	23.9	22.5	0	54
82	F	50	0	0	0	0	0	0	1	1	1	1	1	0	92	0	0	1	1	1	1	0	1	0	0	1	0	16.7	14.3	0.1	51
58	F	40	Y	N	N	Y	3	N	Y	Y	N	N	N	Y	95	3	N	N	Y	Y	N	N	N	N	N	N	N	8	4.8	0.2	65
77	F	100	N	N	N	n	N	N	N	Y	N	N	Y	N	84	N	Y	Y	Y	Y	Y	N	Y	N	Y	N	N	8.7	6.5	0.1	73
69	M	75	N	N	N	N	N	Y	Y	Y	Y	Y	Y	N	94	N	N	Y	Y	Y	Y	N	N	N	N	N	N	7.5	5.7	0	40
59	F	50	0	0	0	0	0	0	0	1	1	0	1	0	86	0	0	1	1	1	1	0	1	1	0	1	0	17.2	4.8	0.2	60
80	M	100	1	0	0	1	3	0	0	1	0	0	1	0	97	1	0	0	1	1	1	0	0	0	0	0	1	14.3	12.8	0	72
55	M	35	Y	N	N	N	N	Y	N	Y	N	N	Y	N	96	N	N	N	Y	Y	Y	N	N	N	N	N	N	8.9	6.5	0.1	51
80	F	31	N	N	n	Y	2	N	Y	Y	Y	Y	Y	Y	88	N	Y	N	N	N	N	N	Y	N	N	Y	N	12	9	0.4	48
58	F	0	0	0	0	0	0	0	0	1	0	0	0	0	95	0	1	1	1	0	1	0	0	0	0	0	1	7.9	7.1	0.2	56
85	F	20	Y	N	N	N	N	Y	Y	Y	N	N	N	N	93	N	Y	Y	Y	Y	N	N	N	N	N	N	N	10.6	7.4	0.2	48

## Sheet: List of variables
	Feature
Demographics	Age, mean (SD)
	Females, n (%)
	Smoking history in pack years, mean (SD)
	Spirometrically defined COPD, n (%)
	Asthma, n (%)
	ILD, n (%)
	Oxygen supplementation at baseline, n (%)
	O2 in L.
	History of CHF, n (%)
	History of CAD, n (%)
Symptoms at presentation in ED	Increase in dyspnea, n (%)
	Increase in sputum, n (%)
	Increased purulence of sputum, n (%)
	Increased Cough, n (%)
	Chest tightness, n (%)
Physical exam findings	SPO2% on triage, mean (SD)
	O2 in triage, n (%)
	Fever, n (%)
	Wheeze on exam, n (%)
Treatment	Puffers given, n (%)
	Steroid given, n (%)
	Antibiotics given, n (%)
CXR findings	Pneumothorax, n (%)
	Pleural effusion, n (%)
	Lobar pneumonia, n (%)
	Atypical pneumonia, n (%)
	Pulmonary edema, n (%)
	Consider pneumonia, n (%)
Lab values	WBC, mean (SD)
	Blood neutrophils, mean (SD)
	Eosinophils (10^9/L), mean (SD)
	Venous pCO2 (mmHg), mean (SD)
